# Supplementary material for: Proteogenomic links to human metabolic diseases
Source: Nat Metab. Author manuscript; Available in PMC 2023 Aug 12. (PMC7614946; doi:10.1038/s42255-023-00753-7)
Supplement: Supplementary Tables [file EMS175897-supplement-Supplementary_Tables.xlsx]

## Sheet: ST1
Supplementary Table 1. Demographics of the European Prospective Investigation into Cancer (EPIC)-Norfolk study discovery and replication cohorts.
Characteristics	All (discovery)	Cases (discovery)	Sub-cohort (discovery)	All (replication)	Cases (replication)	Sub-cohort (replication)
Total sample size	1180	425	755	1707	706	1001
# Females (%)	645 (45.34)	214 (49.65)	324 (57.08)	759 (44.46)	386 (54.67)	439 (43.86)
Age (years)	60.54 ± 9.36	64.02 ± 8.37	58.58 ± 9.33	61.23 ± 9.23	64.37 ± 8.14	59.02 ± 9.32
BMI	26.25 ± 3.99	27.17 ± 4.2	25.73 ± 3.78	26.65 ± 4	27.58 ± 4.38	25.99 ± 3.56
HDL	1.42 ± 0.42	1.38 ± 0.41	1.44 ± 0.43	1.42 ± 0.45	1.35 ± 0.46	1.46 ± 0.44
Glucose	4.32 ± 2.06	4.46 ± 2.01	4.24 ± 2.09	4.4 ± 2.03	4.78 ± 2.49	4.14 ± 1.6
eGFR	73.49 ± 16.54	70.44 ± 15.87	75.24 ± 16.67	73.1 ± 16.38	70.37 ± 15.41	74.94 ± 16.76
Diastolic blood pressure	82.78 ± 11.15	84.38 ± 11.55	81.89 ± 10.83	83.04 ± 11.07	84.09 ± 11.23	82.3 ± 10.9
Systolic blood pressure	136.47 ± 18.37	140.1 ± 19.42	134.43 ± 17.43	137.49 ± 18.45	140.86 ± 18.61	135.12 ± 17.97
# Ever smoker (%)	639 (54.15)	268 (63.06)	371 (49.14)	943 (55.24)	421 (59.63)	522 (52.86)
# on hypertensive medication (%)	249 (21.10)	120 (28.23)	129 (17.09)	386 (22.61)	194 (27.48)	192 (19.19)
Quantitative data are summarized by mean and standard deviation, nominal data by percentage.

## Sheet: ST2
Supplementary Table 2. List of diseases for discovery (n=425) and replication (n=706) cases. Please note that some individuals had more than one disease.
Disease	N_discovery (Olink Explore 1536)	N_discovery (Olink Explore Expansion)	N_replication (Olink Explore 1536 & Olink Explore Expansion)
Colon cancer	76	76	0
Haemorrhagic stroke	74	74	0
Parkisnon's disease	75	74	0
Endometrial cancer	52	52	0
Ovarian cancer	45	45	0
Pancreatic cancer	30	30	0
Lung cancer	75	74	59
Breast cancer	0	0	101
Venous thrombosis	0	0	104
Type 2 diabetes	0	0	194
Vascular dementia	0	0	99
Alzheimer's disease	0	0	105
Acute pancreatitis	0	0	75

## Sheet: ST3_header
Supplementary Table 3. Independent credible sets for protein targets at protein encoding loci (±500kb) identified by fine-mapping.
Header	Description
Target	Name of the protein target
Olink.Platform	Olink platform used to measure the protein target (Olink Explore 1536 or Olink Explore Expansion)
Panel	Olink Explore Panel protein target belongs to
cs	Fine-mapping credible set denominator for the regional lead variant for protein target
MarkerName	MarkerName of the pQTL
rsID	rsID of the pQTL
chr	chromosome
pos	position
EA	Effect Allele
NEA	Non-effect Allele
EAF	Effect Allele Frequency
Effect	Effect estimate from the fixed effects protein meta-analysis (conducted with METAL between discovery cases and sub-cohort)
StdErr	Standard error from the fixed effects protein meta-analysis (conducted with METAL between discovery cases and sub-cohort)
Pvalue	P value from the protein meta-analysis (conducted with METAL between discovery cases and sub-cohort)
HetPVal	Heterogeneity Pvalue from the fixed effects protein meta-analysis (conducted with METAL between discovery cases and sub-cohort )
Region.start	Cis region start position for used fine-mapping
Region.end	Cis region end position for used fine-mapping
PIP	Posterior inclusion probability for lead variant in the credible set for protein
Effect.joint.discovery	Effect estimate from the joint regression analysis for discovery cohort
StdErr.joint.discovery	Standard error from the joint regression analysis for discovery cohort
Pvalue.joint.discovery	P value from the joint analysis discovery cohort
Effect.joint.replication	Effect estimate from the joint regression analysis for replication cohort
StdErr.joint.replication	Standard error from the joint regression analysis for replication cohort
Pvalue.joint.replication	P value from the joint regression analysis replication cohort
VEP.Consequence.pQTL	Consequence for the SNP listed in MarkerName as predicted by VEP
Ensembl_geneID_pQTL	ENSEMBL identifier for the gene pQTL resides in
PAV.in.LD	Flag for whether there are any protein altering variants in proxy (R2>0.8) with the pQTL within the protein target gene
VEP.Most.Severe.Consequence.LD	Most severe consequence for the pQTL or any of its proxies within the protein target gene, if any, as predicted by VEP
MarkerName.VEP.Most.Severe.Consequence.LD	MarkerName for the most severe consequence for the pQTL or any of its proxies within the protein target gene, if any
R2.VEP.Most.Severe.Consequence.LD	LD with the most severe variant within the protein target gene, if any
UniProt.ID	Uniprot ID for the protein target
HGNC	HGNC symbol for the protein target
Ensembl.Gene.ID	ENSEMBL identifier for the protein target
SomaLogic.SeqID.V4	SomaLogic ID for the same protein target
Olink.Panel.ID	Olink Panel ID for the same protein target
Novelty.Flag	Flag for whether the variant listed in MarkerName is in LD of R2>0.5 with any reported pQTL (0=reported, 1=unreported)
rsID.published	rsID of any published pQTLs which are in LD of R2>0.5 with the reported pQTL
Source.published	Name of the study if the variant listed in MarkerName is in LD of R2>0.5 with a previously reported pQTL

## Sheet: ST3
Supplementary Table 3. Independent credible sets for protein targets at protein encoding loci (±500kb) identified by fine-mapping.
Target	Olink.Platform	Panel	cs	MarkerName	rsID	chr	pos	EA	NEA	EAF	Effect	StdErr	Pvalue	HetPVal	Region.start	Region.end	PIP	Effect.joint.discovery	StdErr.joint.discovery	Pvalue.joint.discovery	Effect.joint.replication	StdErr.joint.replication	Pvalue.joint.replication	VEP.Consequence.pQTL	Ensembl_geneID_pQTL	PAV.in.LD	VEP.Most.Severe.Consequence.LD	MarkerName.VEP.Most.Severe.Consequence.LD	R2.VEP.Most.Severe.Consequence.LD	UniProt.ID	HGNC	Ensembl.Gene.ID	SomaLogic.SeqID.V4	Olink.Panel.ID	Novelty.Flag	rsID.published	Source.published
A1BG	Olink Explore Expansion	Inflammation_II	1	chr19:58861808_A_G	rs145144275	19	58861808	A	G	0.9909	2.2852	0.1904	3.462e-33	0.9667	58356544	59364865	0.999978	2.34391	0.191785	2.01386e-32	-2.16125	0.162484	1.75341e-38	missense_variant	ENSG00000121410	1	missense_variant	chr19:58861808_A_G	1	P04217	A1BG	ENSG00000121410	16561-9		0	rs145144275	Ferkingstad_2021_NatGen|Sun_2022_bioRxiv
AAMDC	Olink Explore Expansion	Cardiometabolic_II	1	chr11:77595080_C_T	rs2051484	11	77595080	T	C	0.1117	-1.109	0.0555	1.08e-88	0.03984	77032155	78129478	0.0866781	-1.14112	0.0564664	3.46687e-78	-1.02212	0.0505675	1.29128e-81	intron_variant	ENSG00000149262	1	missense_variant	chr11:77583266_A_G	0.988479	Q9H7C9	AAMDC	ENSG00000087884			1	#N/A	#N/A
ABO	Olink Explore Expansion	Inflammation_II	2	chr9:136121626_A_G	rs10901250	9	136121626	A	G	0.1202	0.6294	0.0574	5.235e-28	0.7646	135625788	136650617	0.293186	-0.246724	0.0405371	1.56098e-09	-0.286965	0.032745	4.47766e-18	downstream_gene_variant	ENSG00000175164	0	non_coding_transcript_exon_variant	chr9:136126129_A_C	0.69414	P16442	ABO	ENSG00000175164	9253-52		0	rs7469576|rs1345832986|rs8176632|rs13299342|rs10901250|rs7855466	Zhang_2022_NatGet_EApop|Ferkingstad_2021_NatGen|Gudjonsson_2022_NatComm|Pietzner_2021_Science|Sun_2022_bioRxiv
ABO	Olink Explore Expansion	Inflammation_II	1	chr9:136137106_A_G	rs687289	9	136137106	A	G	0.3369	1.2465	0.0212	0	0.5989	135625788	136650617	0.998068	1.31799	0.0283996	5.85199e-268	1.35835	0.0216776	0	intron_variant	ENSG00000175164	0	non_coding_transcript_exon_variant	chr9:136132908_D_I	0.903703	P16442	ABO	ENSG00000175164	9253-52		0	rs77641731|rs1165701892|rs950088295|rs550057|rs879055593|rs920065566|rs912805253|rs687621|rs514659|rs9411378|rs2769071|rs505922|rs576125|rs59602812|rs597974|rs36058710|rs149092047|rs9411377|rs529565|rs144131194|rs13292932|rs676457|rs139840563|rs34357864|rs612169|rs687289|rs8176719|rs8176663|rs495203|rs677355|rs582118|rs643434	Katz_2021_Circulation|Ferkingstad_2021_NatGen|Zhang_2022_NatGet_AApop|Zhang_2022_NatGet_EApop|Gudjonsson_2022_NatComm|Pietzner_2021_Science|Pietzner_2021_NatComm|Suhre_2017_NatComm|Sun_2018_Nature|Png_2021_NatComms|Yao_2018_NatComm|Folkersen_2020_NatMetab|Sun_2022_bioRxiv
ACE	Olink Explore Expansion	Inflammation_II	1	chr17:61573761_C_T	rs4362	17	61573761	T	C	0.5152	0.707	0.0348	1.22e-91	0.2653	61054422	62099205	0.837085	0.733118	0.0352227	3.6394e-82	-0.793965	0.0291715	9.22893e-136	synonymous_variant	ENSG00000159640	1	splice_region_variant	chr17:61574492_A_G	0.983379	P12821	ACE	ENSG00000159640	10714-7		0	rs4311|rs4353|rs4362|rs4363|rs7221678	Zhang_2022_NatGet_EApop|Zhang_2022_NatGet_AApop|Ferkingstad_2021_NatGen|Pietzner_2021_Science|Gudjonsson_2022_NatComm
ACHE	Olink Explore Expansion	Inflammation_II	1	chr7:100512536_C_T	rs74818172	7	100512536	T	C	0.6826	-0.2816	0.0432	7.332e-11	0.7361	99987615	100994594	0.152893	-0.293659	0.0437375	2.93731e-11	0.226271	0.0370509	1.25429e-09	intergenic_variant	-	0	intron_variant	chr7:100492298_C_T	0.979298	P22303	ACHE	ENSG00000087085	15553-22		1	#N/A	#N/A
ACP5	Olink Explore 1536	Cardiometabolic	2	chr19:11677773_G_T	rs68057395	19	11677773	T	G	0.7832	0.2425	0.047	2.53e-07	0.08614	11185475	12189823	0.190639	0.301338	0.0460866	9.24156e-11	0.171811	0.0378789	6.13935e-06	intron_variant	ENSG00000198551	0	#N/A	#N/A	#N/A	P13686	ACP5	ENSG00000102575	3232-28	TR_AP_CAR3	0	rs12984574|rs2876698|rs8100751|rs35863302	Zhang_2022_NatGet_EApop|Ferkingstad_2021_NatGen|Zhang_2022_NatGet_AApop|Pietzner_2021_Science|Gudjonsson_2022_NatComm|Sun_2022_bioRxiv
ACP5	Olink Explore 1536	Cardiometabolic	3	chr19:11685989_A_G	rs147025508	19	11685989	A	G	0.0075	-1.4875	0.2514	3.263e-09	0.6798	11185475	12189823	0.834712	-1.47854	0.235273	4.62838e-10	-1.25332	0.242796	2.72912e-07	missense_variant	ENSG00000102575	1	missense_variant	chr19:11685989_A_G	1	P13686	ACP5	ENSG00000102575	3232-28	TR_AP_CAR3	0	rs147025508	Sun_2022_bioRxiv
ACP5	Olink Explore 1536	Cardiometabolic	1	chr19:11740283_C_T	rs75151604	19	11740283	T	C	0.8875	0.5028	0.0591	1.732e-17	0.1875	11185475	12189823	0.554602	0.575939	0.0583883	4.18218e-22	-0.496387	0.0474764	7.67691e-25	intergenic_variant	-	1	missense_variant	chr19:11687195_C_T	0.890601	P13686	ACP5	ENSG00000102575	3232-28	TR_AP_CAR3	0	rs2305799|rs74747135|rs116926132|rs79061565|rs11880512|rs79525531	Zhang_2022_NatGet_EApop|Ferkingstad_2021_NatGen|Zhang_2022_NatGet_AApop|Sun_2018_Nature|Pietzner_2021_Science|Gilly_2020_NatComm|Sun_2022_bioRxiv
ACP6	Olink Explore 1536	Oncology	1	chr1:147124310_G_T	rs2153463	1	147124310	T	G	0.2878	-1.0373	0.0326	8.35e-222	0.2321	146601453	147642618	0.998699	-1.06178	0.026459	1.59417e-222	1.08535	0.0214044	0	synonymous_variant	ENSG00000162836	0	synonymous_variant	chr1:147124310_G_T	1	Q9NPH0	ACP6	ENSG00000162836	5742-14	ACP6_MET	0	rs12045115|rs2153463|rs12145385	Zhang_2022_NatGet_EApop|Zhang_2022_NatGet_AApop|Ferkingstad_2021_NatGen|Pietzner_2021_NatComm|Gudjonsson_2022_NatComm|Pietzner_2021_Science|Gilly_2020_NatComm|Sun_2022_bioRxiv
ACP6	Olink Explore 1536	Oncology	3	chr1:147126437_A_G	rs140566115	1	147126437	A	G	0.0184	-1.6577	0.1426	3.095e-31	0.3611	146601453	147642618	0.636005	-0.836612	0.0894739	4.25975e-20	-0.808257	0.0842446	2.88537e-21	missense_variant	ENSG00000162836	1	missense_variant	chr1:147126437_A_G	1	Q9NPH0	ACP6	ENSG00000162836	5742-14	ACP6_MET	0	rs140566115|rs76124642	Ferkingstad_2021_NatGen|Zhang_2022_NatGet_EApop|Gudjonsson_2022_NatComm|Pietzner_2021_Science|Gilly_2020_NatComm|Sun_2022_bioRxiv
ACP6	Olink Explore 1536	Oncology	2	chr1:147128728_C_T	rs75583687	1	147128728	T	C	0.973	1.6721	0.121	2.073e-43	0.244	146601453	147642618	0.999998	1.90676	0.075936	9.35791e-112	-2.00896	0.0631147	7.32476e-175	intron_variant	ENSG00000162836	0	intron_variant	chr1:147128728_C_T	1	Q9NPH0	ACP6	ENSG00000162836	5742-14	ACP6_MET	0	rs77650336|rs75583687|rs79565532	Zhang_2022_NatGet_EApop|Ferkingstad_2021_NatGen|Gudjonsson_2022_NatComm|Pietzner_2021_Science|Sun_2022_bioRxiv
ACVRL1	Olink Explore 1536	Neurology	1	chr12:52308021_C_T	rs77709482	12	52308021	T	C	0.9273	-0.4947	0.0691	8.244e-13	0.8693	51800692	52817145	0.264379	-0.495427	0.0701809	2.85238e-12	0.531949	0.0570776	3.4847e-20	intron_variant	ENSG00000139567	0	intron_variant	chr12:52302217_C_T	1	P37023	ACVRL1	ENSG00000139567	16318-12	SKR3_NEU	0	rs2277382|rs78197611|rs11169954|rs77709482	Zhang_2022_NatGet_AApop|Ferkingstad_2021_NatGen|Zhang_2022_NatGet_EApop|Pietzner_2021_NatComm|Pietzner_2021_Science|Png_2021_NatComms|Sun_2022_bioRxiv
ACY3	Olink Explore Expansion	Cardiometabolic_II	1	chr11:67395714_C_T	rs7124513	11	67395714	T	C	0.3254	0.3202	0.0425	5.131e-14	0.7312	66910026	67918130	0.0789749	0.331701	0.0430357	2.71586e-14	0.287282	0.035579	1.26768e-15	synonymous_variant	ENSG00000167799	0	#N/A	#N/A	#N/A	Q96HD9	ACY3	ENSG00000132744			0	rs56092845	Ferkingstad_2021_NatGen
ADA	Olink Explore 1536	Inflammation	1	chr20:43255220_C_T	rs11555566	20	43255220	T	C	0.9364	-1.1738	0.0705	2.81e-62	0.5715	42748163	43780874	0.999491	-1.23495	0.0712317	3.78258e-60	1.21225	0.0689796	1.13316e-63	missense_variant	ENSG00000196839	1	missense_variant	chr20:43255220_C_T	1	P00813	ADA	ENSG00000196839		ADA_INF	0	rs11555566	Sun_2022_bioRxiv
ADA2	Olink Explore 1536	Cardiometabolic	1	chr22:17709771_C_T	rs737963	22	17709771	T	C	0.385	-0.2816	0.0392	6.963e-13	0.1329	17160194	18202879	0.657756	-0.276903	0.0399311	6.70405e-12	0.249094	0.0332211	1.03585e-13	intergenic_variant	-	0	5_prime_UTR_variant	chr22:17702778_C_T	0.969153	Q9NZK5	CECR1	ENSG00000093072	6077-63		0	rs737963|rs737962	Zhang_2022_NatGet_EApop|Ferkingstad_2021_NatGen|Zhang_2022_NatGet_AApop|Pietzner_2021_Science|Gudjonsson_2022_NatComm|Sun_2022_bioRxiv
ADAM15	Olink Explore 1536	Cardiometabolic	1	chr1:155033308_A_G	rs11589479	1	155033308	A	G	0.1677	1.0237	0.0448	1.64e-115	0.7603	154523042	155535252	1	0.914228	0.0438606	2.24768e-82	0.832839	0.039464	5.13156e-88	splice_region_variant	ENSG00000143537	1	splice_region_variant	chr1:155033308_A_G	1	Q13444	ADAM15	ENSG00000143537	15455-40|9956-7	ADAM15_NEX	0	rs11589479	Pietzner_2021_NatComm|Png_2021_NatComms|Sun_2022_bioRxiv
ADAM15	Olink Explore 1536	Cardiometabolic	2	chr1:155034632_C_G	rs45444697	1	155034632	C	G	0.7752	0.6685	0.044	4.954e-52	0.5	154523042	155535252	0.619479	0.497052	0.0392324	1.41104e-34	-0.525442	0.0346342	7.34582e-49	intron_variant	ENSG00000143537	1	missense_variant	chr1:155033918_C_T	0.997538	Q13444	ADAM15	ENSG00000143537	15455-40|9956-7	ADAM15_NEX	0	rs41264285|rs45444697	Ferkingstad_2021_NatGen|Pietzner_2021_Science|Png_2021_NatComms|Sun_2022_bioRxiv
ADAM22	Olink Explore 1536	Neurology	1	chr7:87564497_C_G	rs2279542	7	87564497	C	G	0.487	0.5521	0.038	7.698e-48	0.9793	87063458	88332204	0.999994	0.597351	0.0381332	2.24358e-50	-0.604001	0.0307976	2.224e-77	missense_variant	ENSG00000008277	1	missense_variant	chr7:87564497_C_G	1	Q9P0K1	ADAM22	ENSG00000008277	7933-75	ADAM_22_NEU	0	rs7779623|rs2279542	Zhang_2022_NatGet_EApop|Zhang_2022_NatGet_AApop|Ferkingstad_2021_NatGen|Pietzner_2021_Science|Png_2021_NatComms|Pietzner_2021_NatComm|Gudjonsson_2022_NatComm|Sun_2022_bioRxiv
ADAM22	Olink Explore 1536	Neurology	3	chr7:87671739_D_I	rs58141739	7	87671739	D	I	0.477	-0.1405	0.0388	0.0002975	0.873	87063458	88332204	0.0314614	-0.265183	0.0358493	2.63818e-13	-0.237979	0.0295882	1.62534e-15	intron_variant	ENSG00000008277	0	intron_variant	chr7:87643021_A_G	1	Q9P0K1	ADAM22	ENSG00000008277	7933-75	ADAM_22_NEU	0	rs7809391|rs1637487|rs2024018|rs7802934|rs2158766|rs7777040	Zhang_2022_NatGet_EApop|Zhang_2022_NatGet_AApop|Ferkingstad_2021_NatGen|Pietzner_2021_Science|Sun_2022_bioRxiv
ADAM22	Olink Explore 1536	Neurology	2	chr7:87801899_C_T	rs10225853	7	87801899	T	C	0.0352	-0.8178	0.1045	4.956e-15	0.9376	87063458	88332204	0.0568183	-0.664353	0.0968006	1.08766e-11	-0.451752	0.0795528	1.59323e-08	intron_variant	ENSG00000008277	1	missense_variant	chr7:87754915_A_G	0.906118	Q9P0K1	ADAM22	ENSG00000008277	7933-75	ADAM_22_NEU	0	rs12535283|rs12537052	Png_2021_NatComms|Sun_2022_bioRxiv
ADAM23	Olink Explore 1536	Inflammation	3	chr2:207304721_D_I	rs67730370	2	207304721	D	I	0.2268	0.3863	0.0449	7.918e-18	0.09628	206808263	207985851	0.545641	0.329013	0.0408241	1.87512e-15	0.284153	0.0356758	2.9998e-15	upstream_gene_variant	ENSG00000114948	0	intron_variant	chr2:207318062_A_T	0.788061	O75077	ADAM23	ENSG00000114948	7049-2	ADAM_23_NEU	0	rs1562660|rs17270067	Zhang_2022_NatGet_AApop|Sun_2022_bioRxiv
ADAM23	Olink Explore 1536	Inflammation	1	chr2:207308961_A_G	rs1448903	2	207308961	A	G	0.9116	-0.7683	0.0643	6.199e-33	0.9919	206808263	207985851	0.99376	-0.711904	0.0594857	3.16783e-31	0.711345	0.0471673	2.47688e-48	intron_variant	ENSG00000114948	0	3_prime_UTR_variant	chr2:207484774_A_G	0.687344	O75077	ADAM23	ENSG00000114948	7049-2	ADAM_23_NEU	0	rs1448903|rs72933222|rs72933203	Zhang_2022_NatGet_EApop|Ferkingstad_2021_NatGen|Zhang_2022_NatGet_AApop|Pietzner_2021_Science|Gudjonsson_2022_NatComm|Pietzner_2021_NatComm|Png_2021_NatComms|Sun_2022_bioRxiv
ADAM23	Olink Explore 1536	Inflammation	4	chr2:207322898_G_T	rs139001108	2	207322898	T	G	0.9697	0.9194	0.1145	9.757e-16	0.9716	206808263	207985851	0.785063	0.810371	0.103088	8.57661e-15	-0.795179	0.101339	7.49137e-15	intron_variant	ENSG00000114948	0	intron_variant	chr2:207358118_D_I	1	O75077	ADAM23	ENSG00000114948	7049-2	ADAM_23_NEU	0	rs139001108|rs12471404|rs12998785	Zhang_2022_NatGet_EApop|Gudjonsson_2022_NatComm|Pietzner_2021_Science|Sun_2022_bioRxiv
ADAM23	Olink Explore 1536	Inflammation	2	chr2:207381568_C_T	rs141950547	2	207381568	T	C	0.0215	-0.9845	0.1347	2.744e-13	0.5229	206808263	207985851	0.530367	-0.842027	0.120696	5.04782e-12	-0.824966	0.0899428	1.30056e-19	intron_variant	ENSG00000114948	0	intron_variant	chr2:207464790_A_G	1	O75077	ADAM23	ENSG00000114948	7049-2	ADAM_23_NEU	0	rs141950547	Zhang_2022_NatGet_EApop|Sun_2022_bioRxiv
ADAM23	Olink Explore 1536	Inflammation	5	chr2:207430697_C_T	rs147324496	2	207430697	T	C	0.0262	-0.8225	0.129	1.826e-10	0.7644	206808263	207985851	0.50256	-0.706958	0.11436	8.72746e-10	-0.841493	0.0898732	2.36624e-20	intron_variant	ENSG00000114948	0	intron_variant	chr2:207477506_A_G	1	O75077	ADAM23	ENSG00000114948	7049-2	ADAM_23_NEU	0	rs116360212|rs143219430	Zhang_2022_NatGet_EApop|Gudjonsson_2022_NatComm|Pietzner_2021_Science|Png_2021_NatComms|Sun_2022_bioRxiv
ADAM8	Olink Explore 1536	Neurology	1	chr10:135082810_C_T	rs2995310	10	135082810	T	C	0.8942	-0.5231	0.065	8.056e-16	0.9124	134575907	135590372	0.491695	-0.544599	0.0657716	3.30566e-16	-0.516819	0.0514341	4.05739e-23	intron_variant	ENSG00000151651	1	missense_variant	chr10:135082346_A_G	0.937131	P78325	ADAM8	ENSG00000151651		ADAM_8_ONC2	0	rs2995310|rs11101690	Sun_2022_bioRxiv
ADAMTS13	Olink Explore 1536	Cardiometabolic	2	chr9:136303888_C_G	rs28393999	9	136303888	C	G	0.3428	0.3082	0.0404	2.366e-14	0.4581	135779478	136824508	0.106177	0.277056	0.0399218	6.46365e-12	0.220912	0.0333597	4.73156e-11	intron_variant	ENSG00000160323	1	missense_variant	chr9:136301982_C_G	0.66672	Q76LX8	ADAMTS13	ENSG00000160323	3175-51	ADAM_TS13_CAR2	0	rs2073933|rs117300748|rs60906567|rs41306714	Zhang_2022_NatGet_EApop|Gudjonsson_2022_NatComm|Pietzner_2021_Science|Sun_2022_bioRxiv
ADAMTS13	Olink Explore 1536	Cardiometabolic	1	chr9:136307825_C_T	rs41314453	9	136307825	T	C	0.0174	-1.5005	0.1464	1.16e-24	0.05236	135779478	136824508	0.507343	-1.36663	0.146641	5.57566e-20	-1.35224	0.130488	1.91136e-24	missense_variant	ENSG00000160323	1	missense_variant	chr9:136307825_C_T	1	Q76LX8	ADAMTS13	ENSG00000160323	3175-51	ADAM_TS13_CAR2	0	rs74715985|rs41314453|rs150208587|rs4962130	Zhang_2022_NatGet_EApop|Ferkingstad_2021_NatGen|Gudjonsson_2022_NatComm|Pietzner_2021_Science|Suhre_2017_NatComm|Sun_2022_bioRxiv
ADAMTS8	Olink Explore 1536	Oncology	3	chr11:130280725_A_C	rs4936099	11	130280725	A	C	0.5985	0.3503	0.041	1.242e-17	0.7609	129774820	130798888	0.480275	0.429157	0.0469768	2.77037e-19	0.380411	0.0397112	3.30391e-21	intron_variant	ENSG00000134917	0	intron_variant	chr11:130282078_C_T	1	Q9UP79	ADAMTS8	ENSG00000134917			0	rs7936928	Sun_2022_bioRxiv
ADAMTS8	Olink Explore 1536	Oncology	2	chr11:130281488_A_G	rs2131535	11	130281488	A	G	0.7309	0.3195	0.0444	6.163e-13	0.2081	129774820	130798888	0.992791	0.283541	0.0481232	4.97672e-09	0.311692	0.039845	9.00703e-15	missense_variant	ENSG00000134917	1	missense_variant	chr11:130281488_A_G	1	Q9UP79	ADAMTS8	ENSG00000134917			0	rs2131535	Sun_2022_bioRxiv
ADAMTS8	Olink Explore 1536	Oncology	1	chr11:130297948_C_G	rs7927048	11	130297948	C	G	0.3941	0.1147	0.042	0.006317	0.7702	129774820	130798888	0.990186	0.400109	0.0454002	4.2993e-18	-0.427863	0.0378445	1.25088e-28	missense_variant	ENSG00000134917	1	missense_variant	chr11:130297948_C_G	1	Q9UP79	ADAMTS8	ENSG00000134917			0	rs7927048	Sun_2022_bioRxiv
ADAMTSL5	Olink Explore Expansion	Cardiometabolic_II	1	chr19:1507535_C_T	rs791461	19	1507535	T	C	0.4573	-0.4098	0.0416	6.439e-23	0.2397	1005017	2013603	1	-0.419232	0.0423338	2.91772e-22	0.450117	0.0361634	4.20534e-34	intron_variant	ENSG00000185761	0	intron_variant	chr19:1507483_C_T	1	Q6ZMM2	ADAMTSL5	ENSG00000185761			1	#N/A	#N/A
ADGRB3	Olink Explore 1536	Neurology	4	chr6:69619007_C_T	rs1283951	6	69619007	T	C	0.0768	0.4162	0.076	4.269e-08	0.06889	68845259	70599403	0.678835	0.340942	0.0542651	4.67208e-10	-0.46874	0.0410269	3.51553e-29	intron_variant	ENSG00000135298	0	intron_variant	chr6:69531957_A_G	1	O60242	BAI3	ENSG00000135298	15365-41		1	#N/A	#N/A
ADGRB3	Olink Explore 1536	Neurology	3	chr6:69666684_A_G	rs1932618	6	69666684	A	G	0.1339	0.8411	0.0531	1.314e-56	0.06331	68845259	70599403	0.99898	0.435806	0.0436145	1.27873e-22	-0.420024	0.0352622	1.76916e-31	missense_variant	ENSG00000135298	1	missense_variant	chr6:69666684_A_G	1	O60242	BAI3	ENSG00000135298	15365-41		0	rs1932618|rs1932620	Png_2021_NatComms|Sun_2022_bioRxiv
ADGRB3	Olink Explore 1536	Neurology	1	chr6:69673773_C_T	rs945528	6	69673773	T	C	0.3724	0.8966	0.0314	3.16e-179	0.9019	68845259	70599403	0.995662	0.865923	0.0302007	1.66644e-137	-0.877167	0.0241947	9.31143e-214	intron_variant	ENSG00000135298	0	intron_variant	chr6:69677917_A_G	1	O60242	BAI3	ENSG00000135298	15365-41		0	rs1953613|rs945528|rs1556755	Png_2021_NatComms|Sun_2022_bioRxiv
ADGRB3	Olink Explore 1536	Neurology	2	chr6:69691938_G_T	rs1953615	6	69691938	T	G	0.5922	0.1881	0.0397	2.204e-06	0.9392	68845259	70599403	0.999992	0.30594	0.0280165	1.65345e-26	0.29765	0.0230362	1.67843e-36	intron_variant	ENSG00000135298	0	intron_variant	chr6:69688240_D_I	1	O60242	BAI3	ENSG00000135298	15365-41		1	#N/A	#N/A
ADGRD1	Olink Explore Expansion	Inflammation_II	3	chr12:131456252_A_G	rs4759533	12	131456252	A	G	0.9384	0.6715	0.0724	1.844e-20	0.7714	130938452	132126014	0.141171	0.507468	0.0778711	1.06386e-10	0.682784	0.0707733	1.7649e-21	intron_variant	ENSG00000111452	0	intron_variant	chr12:131447169_A_G	1	Q6QNK2	GPR133	ENSG00000111452			1	#N/A	#N/A
ADGRD1	Olink Explore Expansion	Inflammation_II	2	chr12:131503286_A_G	rs1727342	12	131503286	A	G	0.7584	-0.2428	0.0435	2.435e-08	0.5748	130938452	132126014	0.284545	-0.269476	0.0420149	2.05286e-10	-0.177994	0.0343241	2.40915e-07	intron_variant	ENSG00000111452	0	intron_variant	chr12:131495315_A_G	1	Q6QNK2	GPR133	ENSG00000111452			1	#N/A	#N/A
ADGRD1	Olink Explore Expansion	Inflammation_II	1	chr12:131569105_C_T	rs11061318	12	131569105	T	C	0.034	-0.9879	0.096	8.073e-25	0.3462	130938452	132126014	0.999684	-0.713275	0.104112	1.1805e-11	-0.62761	0.0904723	5.6678e-12	missense_variant	ENSG00000111452	1	missense_variant	chr12:131569105_C_T	1	Q6QNK2	GPR133	ENSG00000111452			1	#N/A	#N/A
ADGRE1	Olink Explore Expansion	Oncology_II	2	chr19:6873507_C_T	rs60967546	19	6873507	T	C	0.896	-0.4675	0.0639	2.439e-13	0.482	6387577	7440470	0.405189	-0.591018	0.0657302	9.5248e-19	0.478049	0.0540524	2.25313e-18	intergenic_variant	-	0	#N/A	#N/A	#N/A	Q14246	EMR1	ENSG00000174837			1	#N/A	#N/A
ADGRE1	Olink Explore Expansion	Oncology_II	1	chr19:6897195_C_G	rs112217832	19	6897195	C	G	0.0086	-1.2068	0.2174	2.822e-08	0.5492	6387577	7440470	0.998896	-1.67759	0.22296	1.05174e-13	-1.07643	0.225034	1.8721e-06	missense_variant	ENSG00000174837	1	missense_variant	chr19:6897195_C_G	1	Q14246	EMR1	ENSG00000174837			1	#N/A	#N/A
ADGRE2	Olink Explore 1536	Inflammation	1	chr19:14499614_C_G	rs150665764	19	14499614	C	G	0.0239	0.8071	0.1218	3.476e-11	0.7857	14343205	15389353	0.499838	0.7827	0.121947	1.99287e-10	0.704515	0.118831	3.68817e-09	synonymous_variant	ENSG00000123146	0	#N/A	#N/A	#N/A	Q9UHX3	EMR2	ENSG00000127507	4546-27	ADGRE2_MET	0	rs150665764|rs139113505	Ferkingstad_2021_NatGen|Sun_2022_bioRxiv
ADGRE2	Olink Explore 1536	Inflammation	2	chr19:14508964_C_T	rs7508244	19	14508964	T	C	0.2253	-0.2738	0.0454	1.603e-09	0.3739	14343205	15389353	0.427158	-0.267298	0.0452272	4.47176e-09	0.294318	0.037364	5.92217e-15	intron_variant	ENSG00000123146	0	#N/A	#N/A	#N/A	Q9UHX3	EMR2	ENSG00000127507	4546-27	ADGRE2_MET	0	rs10412108|rs7508244|rs7251607	Katz_2021_Circulation|Pietzner_2021_Science|Sun_2022_bioRxiv
ADIPOQ	Olink Explore Expansion	Inflammation_II	2	chr3:186558403_C_G	rs73185701	3	186558403	C	G	0.078	0.4512	0.0635	1.16e-12	0.5622	186060463	187076252	0.28833	0.431636	0.063722	1.97919e-11	0.341411	0.0519924	6.81807e-11	upstream_gene_variant	ENSG00000181092	0	intron_variant	chr3:186568020_D_I	0.884745	Q15848	ADIPOQ	ENSG00000181092	3554-24		0	rs17300539|rs73185702	Zhang_2022_NatGet_EApop|Ferkingstad_2021_NatGen|Pietzner_2021_Science|Yao_2018_NatComm
ADIPOQ	Olink Explore Expansion	Inflammation_II	1	chr3:186562693_C_T	rs115527175	3	186562693	T	C	0.0314	-0.6699	0.0965	3.901e-12	0.3499	186060463	187076252	0.127809	-0.675704	0.0968407	5.00902e-12	-0.590083	0.088619	3.71623e-11	intron_variant	ENSG00000181092	0	intron_variant	chr3:186561201_A_C	1	Q15848	ADIPOQ	ENSG00000181092	3554-24		0	rs143257534|rs141134215	Zhang_2022_NatGet_EApop|Ferkingstad_2021_NatGen|Gudjonsson_2022_NatComm|Pietzner_2021_Science
AFAP1	Olink Explore Expansion	Inflammation_II	1	chr4:7799307_A_G	rs11721583	4	7799307	A	G	0.6714	-0.7002	0.0359	6.802e-85	0.6926	7260441	8441653	0.273313	-0.7288	0.0363109	2.73744e-77	0.725541	0.0323588	8.63936e-98	intron_variant	ENSG00000196526	1	missense_variant	chr4:7780582_C_T	0.979092	Q8N556	AFAP1	ENSG00000196526			0	rs56270003|rs35617438	Ferkingstad_2021_NatGen|Pietzner_2021_Science
AGRN	Olink Explore 1536	Inflammation	2	chr1:968226_A_C	rs3121560	1	968226	A	C	0.3591	-0.3447	0.0381	1.462e-19	0.8315	455503	1491496	0.291226	-0.326276	0.0378591	2.15954e-17	-0.399749	0.0307156	5.50485e-37	intron_variant	ENSG00000188157	0	synonymous_variant	chr1:984302_C_T	0.68781	O00468	AGRN	ENSG00000188157	15483-377		0	rs4503294|rs4970394|rs4970350|rs9442393|rs3128118|rs3128125|rs1891906|rs3121560|rs4039721	Zhang_2022_NatGet_AApop|Ferkingstad_2021_NatGen|Zhang_2022_NatGet_EApop|Gudjonsson_2022_NatComm|Pietzner_2021_Science|Sun_2018_Nature|Sun_2022_bioRxiv
AGRN	Olink Explore 1536	Inflammation	1	chr1:983243_C_T	rs142620337	1	983243	T	C	0.0045	2.0938	0.2846	1.899e-13	0.6574	455503	1491496	0.999999	1.9526	0.278622	4.05977e-12	2.44989	0.284174	1.48942e-17	missense_variant	ENSG00000188157	1	missense_variant	chr1:983243_C_T	1	O00468	AGRN	ENSG00000188157	15483-377		0	rs142620337	Ferkingstad_2021_NatGen|Sun_2022_bioRxiv
AGXT	Olink Explore 1536	Cardiometabolic	1	chr2:241778056_A_G	rs11679670	2	241778056	A	G	0.1957	-0.3674	0.0495	1.092e-13	0.7414	241307896	242319919	0.130278	-0.36683	0.0501903	4.9606e-13	-0.290647	0.0437789	4.23258e-11	intergenic_variant	-	1	missense_variant	chr2:241817516_A_G	0.745598	P21549	AGXT	ENSG00000172482			0	rs35164311	Sun_2022_bioRxiv
AHCY	Olink Explore 1536	Cardiometabolic	1	chr20:32883308_A_G	rs13043752	20	32883308	A	G	0.0194	-1.1701	0.145	6.897e-16	0.3286	32368074	33399608	0.977145	-1.21748	0.146972	3.21328e-16	-1.59293	0.12102	9.35199e-38	missense_variant	ENSG00000101444	1	missense_variant	chr20:32883308_A_G	1	P23526	AHCY	ENSG00000101444		AHCY_MET	0	rs13043752	Sun_2022_bioRxiv
AHSG	Olink Explore Expansion	Inflammation_II	2	chr3:186335056_A_G	rs140827890	3	186335056	A	G	0.0077	-1.5382	0.227	1.224e-11	0.4469	185830712	186839107	0.237664	-1.77236	0.169054	1.20896e-24	-1.35323	0.184581	3.50527e-13	missense_variant	ENSG00000145192	1	missense_variant	chr3:186335056_A_G	1	P02765	AHSG	ENSG00000145192	3581-53		1	#N/A	#N/A
AHSG	Olink Explore Expansion	Inflammation_II	3	chr3:186338135_C_T	rs1900618	3	186338135	T	C	0.6535	0.821	0.0342	1.36e-127	0.1946	185830712	186839107	0.425897	0.858476	0.0314009	1.00326e-127	0.718916	0.0302207	3.13291e-108	intron_variant	ENSG00000145192	1	missense_variant	chr3:186337713_C_T	0.999836	P02765	AHSG	ENSG00000145192	3581-53		0	rs4686790|rs10937254|rs2681428|rs2070634|rs4917|rs2518136|rs1900618|rs2070633|rs35094235|rs10937258|rs4634107	Ferkingstad_2021_NatGen|Zhang_2022_NatGet_AApop|Zhang_2022_NatGet_EApop|Katz_2021_Circulation|Gudjonsson_2022_NatComm|Sun_2018_Nature|Suhre_2017_NatComm|Pietzner_2021_Science|Sun_2022_bioRxiv
AHSG	Olink Explore Expansion	Inflammation_II	1	chr3:186338564_C_T	rs35457250	3	186338564	T	C	0.0121	2.2871	0.176	1.368e-38	0.5816	185830712	186839107	0.999999	1.911	0.139143	6.49562e-40	1.69886	0.156772	1.65813e-26	missense_variant	ENSG00000145192	1	missense_variant	chr3:186338564_C_T	1	P02765	AHSG	ENSG00000145192	3581-53		0	rs141245563|rs35457250|rs149062332	Ferkingstad_2021_NatGen|Zhang_2022_NatGet_EApop|Gudjonsson_2022_NatComm|Sun_2018_Nature|Pietzner_2021_NatComm|Pietzner_2021_Science|Sun_2022_bioRxiv
AHSG	Olink Explore Expansion	Inflammation_II	4	chr3:186342161_G_T	rs62292563	3	186342161	T	G	0.0686	-0.0078	0.0795	0.9219	0.5039	185830712	186839107	0.551372	-0.363271	0.0594935	1.38623e-09	-0.261462	0.055621	2.80035e-06	downstream_gene_variant	ENSG00000145192	0	3_prime_UTR_variant	chr3:186338869_C_T	0.902045	P02765	AHSG	ENSG00000145192	3581-53		0	rs73185617	Zhang_2022_NatGet_EApop|Pietzner_2021_Science
AIF1L	Olink Explore Expansion	Cardiometabolic_II	1	chr9:133973528_C_G	rs11244283	9	133973528	C	G	0.2777	-0.259	0.0401	1.019e-10	0.4246	133471863	134498539	0.145765	-0.27481	0.0407713	2.47072e-11	-0.104119	0.0379346	0.00612019	intron_variant	ENSG00000126878	0	intron_variant	chr9:133976586_A_G	1	Q9BQI0	AIF1L	ENSG00000126878	18871-24		0	rs11244283|rs11244284	Zhang_2022_NatGet_AApop|Zhang_2022_NatGet_EApop
AKR7L	Olink Explore Expansion	Inflammation_II	1	chr1:19609522_A_G	rs7512902	1	19609522	A	G	0.7783	0.3176	0.0481	4.038e-11	0.9231	19092476	20100688	0.917938	0.331582	0.048743	1.63137e-11	0.270348	0.0395925	1.19134e-11	intron_variant	ENSG00000162482	0	upstream_gene_variant	chr1:19602253_C_T	0.827263	Q8NHP1	AKR7L	ENSG00000211454			0	rs2006024|rs1738025|rs7512902	Zhang_2022_NatGet_EApop|Pietzner_2021_Science
ALDH3A1	Olink Explore 1536	Inflammation	1	chr17:19649249_A_G	rs4646787	17	19649249	A	G	0.3434	-0.5433	0.0382	7.624e-46	0.5704	19141297	20152256	0.257461	-0.646805	0.0414126	4.06046e-50	0.550678	0.03559	1.24294e-50	upstream_gene_variant	ENSG00000108602	1	missense_variant	chr17:19645938_A_C	0.998886	P30838	ALDH3A1	ENSG00000108602	11480-1	ALDH3A1_ORG	0	rs887241|rs4646787|rs2108967	Zhang_2022_NatGet_EApop|Ferkingstad_2021_NatGen|Gudjonsson_2022_NatComm|Pietzner_2021_NatComm|Pietzner_2021_Science|Sun_2018_Nature|Sun_2022_bioRxiv
ALDH3A1	Olink Explore 1536	Inflammation	2	chr17:19653310_A_G	rs12949049	17	19653310	A	G	0.7653	0.014	0.0464	0.7636	0.5754	19141297	20152256	0.271729	0.291715	0.0463071	4.20817e-10	-0.23286	0.0416909	2.70923e-08	upstream_gene_variant	ENSG00000108602	1	missense_variant	chr17:19642952_C_G	0.97402	P30838	ALDH3A1	ENSG00000108602	11480-1	ALDH3A1_ORG	0	rs4646785|rs2228100	Zhang_2022_NatGet_EApop|Sun_2022_bioRxiv
ALPP	Olink Explore 1536	Oncology	2	chr2:233255052_C_T	rs13386140	2	233255052	T	C	0.782	0.2601	0.0472	3.479e-08	0.3939	232743244	233747599	0.314326	0.289991	0.048236	2.44363e-09	-0.340099	0.0421684	1.36481e-15	upstream_gene_variant	ENSG00000244280	0	upstream_gene_variant	chr2:233238729_D_I	0.936065	P05187	ALPP	ENSG00000163283	7813-6		0	rs73001992|rs13386140	Ferkingstad_2021_NatGen|Zhang_2022_NatGet_AApop|Zhang_2022_NatGet_EApop|Gudjonsson_2022_NatComm|Sun_2022_bioRxiv
ALPP	Olink Explore 1536	Oncology	4	chr2:233259466_A_G	rs11687072	2	233259466	A	G	0.921	0.5682	0.0728	5.997e-15	0.2259	232743244	233747599	0.0687856	0.629383	0.072078	8.4525e-18	-0.580777	0.0572893	1.72144e-23	intergenic_variant	-	1	missense_variant	chr2:233245026_A_G	0.951197	P05187	ALPP	ENSG00000163283	7813-6		0	rs115624040|rs2945420|rs56080708|rs2853378|rs58994136|rs139390240	Zhang_2022_NatGet_EApop|Zhang_2022_NatGet_AApop|Pietzner_2021_Science|Gudjonsson_2022_NatComm|Sun_2022_bioRxiv
ALPP	Olink Explore 1536	Oncology	3	chr2:233271226_A_C	rs58457058	2	233271226	A	C	0.0675	-0.5189	0.0793	6.071e-11	0.4241	232743244	233747599	0.467889	-0.535266	0.0762065	3.64459e-12	-0.546344	0.0611276	1.00835e-18	upstream_gene_variant	ENSG00000163286	0	downstream_gene_variant	chr2:233250683_C_T	0.652044	P05187	ALPP	ENSG00000163283	7813-6		0	rs58457058|rs1048995|rs139595493	Zhang_2022_NatGet_AApop|Zhang_2022_NatGet_EApop|Gudjonsson_2022_NatComm|Pietzner_2021_Science|Sun_2022_bioRxiv
ALPP	Olink Explore 1536	Oncology	1	chr2:233286654_C_T	rs12478529	2	233286654	T	C	0.233	0.4796	0.0445	4.283e-27	0.05206	232743244	233747599	0.443713	0.312175	0.0467543	3.7548e-11	0.313705	0.0391246	1.9777e-15	upstream_gene_variant	ENSG00000204121	0	#N/A	#N/A	#N/A	P05187	ALPP	ENSG00000163283	7813-6		0	rs12478529|rs35458538|chr2:232440073|rs11886043	Ferkingstad_2021_NatGen|Zhang_2022_NatGet_EApop|Pietzner_2021_Science
AMN	Olink Explore 1536	Inflammation	1	chr14:103389003_C_G	rs2295829	14	103389003	C	G	0.3888	0.8576	0.038	1.61e-112	0.003564	102888993	103899933	1	0.870966	0.0384569	1.45845e-94	0.780751	0.0320772	1.46838e-112	5_prime_UTR_variant	ENSG00000166126	0	5_prime_UTR_variant	chr14:103388999_C_T	1	Q9BXJ7	AMN	ENSG00000166126	4322-28	AMN_ORG	0	rs2295829|rs2295828	Pietzner_2021_NatComm|Sun_2022_bioRxiv
AMPD3	Olink Explore Expansion	Neurology_II	1	chr11:10508903_G_T	rs117706710	11	10508903	T	G	0.0102	-1.5126	0.1968	1.539e-14	0.9096	9829860	11029126	0.999985	-1.56056	0.198875	9.52865e-15	-1.73626	0.159164	7.89163e-27	missense_variant	ENSG00000133805	1	missense_variant	chr11:10508903_G_T	1	Q01432	AMPD3	ENSG00000133805			1	#N/A	#N/A
AMY1A_AMY1B_AMY1C	Olink Explore Expansion	Inflammation_II	1	chr1:104122394_A_G	rs78811372	1	104122394	A	G	0.0433	-0.5564	0.098	1.384e-08	0.1883	103730037	104739302	0.207751	-0.668139	0.0980147	1.48618e-11	-0.760105	0.0906603	1.05656e-16	downstream_gene_variant	ENSG00000240038	0	#N/A	#N/A	#N/A	P0DUB6_P0DTE7_P0DTE8	AMY1B	ENSG00000174876	7918-114		0	rs113922683|rs78811372|rs142257509|rs79456674|rs7538379	Zhang_2022_NatGet_EApop|Gudjonsson_2022_NatComm|Pietzner_2021_Science|Sun_2018_Nature|Sun_2022_bioRxiv
AMY1A_AMY1B_AMY1C	Olink Explore Expansion	Inflammation_II	1	chr1:104122394_A_G	rs78811372	1	104122394	A	G	0.0433	-0.5564	0.098	1.384e-08	0.1883	103793028	104801312	0.207744	-0.668139	0.0980147	1.48618e-11	-0.760105	0.0906603	1.05656e-16	downstream_gene_variant	ENSG00000240038	0	#N/A	#N/A	#N/A	P0DUB6_P0DTE7_P0DTE8	AMY1C	ENSG00000187733	7918-114		0	rs113922683|rs78811372|rs142257509|rs79456674|rs7538379	Zhang_2022_NatGet_EApop|Gudjonsson_2022_NatComm|Pietzner_2021_Science|Sun_2018_Nature|Sun_2022_bioRxiv
AMY1A_AMY1B_AMY1C	Olink Explore Expansion	Inflammation_II	1	chr1:104122394_A_G	rs78811372	1	104122394	A	G	0.0433	-0.5564	0.098	1.384e-08	0.1883	103697912	104707173	0.207865	-0.668139	0.0980147	1.48618e-11	-0.760105	0.0906603	1.05656e-16	downstream_gene_variant	ENSG00000240038	0	#N/A	#N/A	#N/A	P0DUB6_P0DTE7_P0DTE8	AMY1A	ENSG00000237763	7918-114		0	rs113922683|rs78811372|rs142257509|rs79456674|rs7538379	Zhang_2022_NatGet_EApop|Gudjonsson_2022_NatComm|Pietzner_2021_Science|Sun_2018_Nature|Sun_2022_bioRxiv
AMY1A_AMY1B_AMY1C	Olink Explore Expansion	Inflammation_II	2	chr1:104303287_C_T	1:104303287_C_T	1	104303287	T	C	0.0312	-0.7469	0.1152	9.054e-11	0.9079	103730037	104739302	0.788511	-0.741715	0.113848	1.07647e-10	-0.602826	0.0916649	6.39248e-11	downstream_gene_variant	ENSG00000187733	0	#N/A	#N/A	#N/A	P0DUB6_P0DTE7_P0DTE8	AMY1B	ENSG00000174876	7918-114		0	rs142370265|rs201033360|rs78245241|rs76520318	Ferkingstad_2021_NatGen|Zhang_2022_NatGet_EApop|Gudjonsson_2022_NatComm|Pietzner_2021_Science|Sun_2022_bioRxiv
AMY1A_AMY1B_AMY1C	Olink Explore Expansion	Inflammation_II	2	chr1:104303287_C_T	1:104303287_C_T	1	104303287	T	C	0.0312	-0.7469	0.1152	9.054e-11	0.9079	103793028	104801312	0.788526	-0.741715	0.113848	1.07647e-10	-0.602826	0.0916649	6.39248e-11	downstream_gene_variant	ENSG00000187733	0	downstream_gene_variant	chr1:104303287_C_T	1	P0DUB6_P0DTE7_P0DTE8	AMY1C	ENSG00000187733	7918-114		0	rs142370265|rs201033360|rs78245241|rs76520318	Ferkingstad_2021_NatGen|Zhang_2022_NatGet_EApop|Gudjonsson_2022_NatComm|Pietzner_2021_Science|Sun_2022_bioRxiv
AMY1A_AMY1B_AMY1C	Olink Explore Expansion	Inflammation_II	2	chr1:104303287_C_T	1:104303287_C_T	1	104303287	T	C	0.0312	-0.7469	0.1152	9.054e-11	0.9079	103697912	104707173	0.788569	-0.741715	0.113848	1.07647e-10	-0.602826	0.0916649	6.39248e-11	downstream_gene_variant	ENSG00000187733	0	#N/A	#N/A	#N/A	P0DUB6_P0DTE7_P0DTE8	AMY1A	ENSG00000237763	7918-114		0	rs142370265|rs201033360|rs78245241|rs76520318	Ferkingstad_2021_NatGen|Zhang_2022_NatGet_EApop|Gudjonsson_2022_NatComm|Pietzner_2021_Science|Sun_2022_bioRxiv
AMY1A_AMY1B_AMY1C	Olink Explore Expansion	Inflammation_II	3	chr1:104314816_D_I	rs60605264	1	104314816	D	I	0.2398	0.2283	0.047	1.183e-06	0.3222	103730037	104739302	0.220765	0.266349	0.0468356	1.63172e-08	0.318442	0.0396521	1.78821e-15	intergenic_variant	-	0	#N/A	#N/A	#N/A	P0DUB6_P0DTE7_P0DTE8	AMY1B	ENSG00000174876	7918-114		0	rs72694438	Sun_2022_bioRxiv
AMY1A_AMY1B_AMY1C	Olink Explore Expansion	Inflammation_II	3	chr1:104314816_D_I	rs60605264	1	104314816	D	I	0.2398	0.2283	0.047	1.183e-06	0.3222	103793028	104801312	0.22084	0.266349	0.0468356	1.63172e-08	0.318442	0.0396521	1.78821e-15	intergenic_variant	-	0	downstream_gene_variant	chr1:104304826_C_T	0.901275	P0DUB6_P0DTE7_P0DTE8	AMY1C	ENSG00000187733	7918-114		0	rs72694438	Sun_2022_bioRxiv
AMY1A_AMY1B_AMY1C	Olink Explore Expansion	Inflammation_II	3	chr1:104314816_D_I	rs60605264	1	104314816	D	I	0.2398	0.2283	0.047	1.183e-06	0.3222	103697912	104707173	0.219994	0.266349	0.0468356	1.63172e-08	0.318442	0.0396521	1.78821e-15	intergenic_variant	-	0	#N/A	#N/A	#N/A	P0DUB6_P0DTE7_P0DTE8	AMY1A	ENSG00000237763	7918-114		0	rs72694438	Sun_2022_bioRxiv
AMY2A	Olink Explore 1536	Cardiometabolic	1	chr1:104303287_C_T	1:104303287_C_T	1	104303287	T	C	0.0311	-0.9125	0.1143	1.447e-15	0.3635	103659999	104668402	0.740181	-0.864273	0.114356	8.21709e-14	-0.83063	0.0917955	3.84169e-19	downstream_gene_variant	ENSG00000187733	0	#N/A	#N/A	#N/A	P04746	AMY2A	ENSG00000243480	18917-53		0	rs142370265|rs201033360|rs78245241|rs76520318	Ferkingstad_2021_NatGen|Zhang_2022_NatGet_EApop|Gudjonsson_2022_NatComm|Pietzner_2021_Science|Sun_2022_bioRxiv
AMY2A	Olink Explore 1536	Cardiometabolic	2	chr1:104364878_A_G	rs72694438	1	104364878	A	G	0.2089	0.3068	0.0483	2.157e-10	0.124	103659999	104668402	0.880544	0.298868	0.0479703	6.47163e-10	0.321908	0.0403475	2.69654e-15	intergenic_variant	-	0	#N/A	#N/A	#N/A	P04746	AMY2A	ENSG00000243480	18917-53		0	rs77729677|rs369000885|rs370981115|rs72694438	Ferkingstad_2021_NatGen|Gudjonsson_2022_NatComm|Sun_2022_bioRxiv
AMY2B	Olink Explore 1536	Cardiometabolic	2	chr1:104108882_A_G	rs77729677	1	104108882	A	G	0.9458	-0.6316	0.098	1.145e-10	0.2918	103596437	104622156	0.420514	-0.630689	0.0972073	1.27765e-10	0.702053	0.0760296	7.50405e-20	intron_variant	ENSG00000240038	0	intron_variant	chr1:104101533_D_I	1	P19961	AMY2B	ENSG00000240038	15556-49		0	rs12076610|rs77729677|rs370981115|rs75199337|rs369045119|rs72694438	Zhang_2022_NatGet_EApop|Ferkingstad_2021_NatGen|Gudjonsson_2022_NatComm|Pietzner_2021_Science|Sun_2022_bioRxiv
AMY2B	Olink Explore 1536	Cardiometabolic	1	chr1:104303287_C_T	1:104303287_C_T	1	104303287	T	C	0.0311	-0.8939	0.1145	5.778e-15	0.3445	103596437	104622156	0.727443	-0.862056	0.114147	8.55876e-14	-0.850698	0.0910838	2.91447e-20	downstream_gene_variant	ENSG00000187733	0	#N/A	#N/A	#N/A	P19961	AMY2B	ENSG00000240038	15556-49		0	rs142370265|rs201033360|rs78245241|rs76520318	Ferkingstad_2021_NatGen|Zhang_2022_NatGet_EApop|Gudjonsson_2022_NatComm|Pietzner_2021_Science|Sun_2022_bioRxiv
ANG	Olink Explore 1536	Cardiometabolic	3	chr14:21149674_A_G	rs56371027	14	21149674	A	G	0.2279	-0.4154	0.0435	1.214e-21	0.2463	20652336	21667130	0.526296	-0.229736	0.0416612	4.29998e-08	-0.228186	0.0334981	1.33138e-11	upstream_gene_variant	ENSG00000214274	0	intron_variant	chr14:21156191_A_G	0.769942	P03950	ANG	ENSG00000214274	4874-3	ANG_CAR	0	rs17516133|rs4470055|rs36071889|rs12588573|rs2067689	Zhang_2022_NatGet_EApop|Zhang_2022_NatGet_AApop|Ferkingstad_2021_NatGen|Pietzner_2021_Science|Sun_2018_Nature|Gudjonsson_2022_NatComm|Sun_2022_bioRxiv
ANG	Olink Explore 1536	Cardiometabolic	2	chr14:21157936_A_G	rs4982326	14	21157936	A	G	0.1143	0.6868	0.0561	1.852e-34	0.8346	20652336	21667130	0.238541	0.701159	0.0544354	1.30708e-35	0.763964	0.0430099	6.82035e-65	intron_variant	ENSG00000214274	0	5_prime_UTR_variant	chr14:21152604_A_C	0.978687	P03950	ANG	ENSG00000214274	4874-3	ANG_CAR	0	rs17114671|rs8008227|rs8008440|rs4982326|rs11851044	Zhang_2022_NatGet_AApop|Ferkingstad_2021_NatGen|Zhang_2022_NatGet_EApop|Pietzner_2021_NatComm|Pietzner_2021_Science|Suhre_2017_NatComm|Sun_2022_bioRxiv
ANG	Olink Explore 1536	Cardiometabolic	1	chr14:21158910_G_T	rs17114699	14	21158910	T	G	0.1047	0.6046	0.0601	8.129e-24	0.05138	20652336	21667130	0.999364	0.619952	0.0567914	1.71159e-26	0.616461	0.0462133	1.10808e-38	intron_variant	ENSG00000214274	0	intron_variant	chr14:21158303_A_G	1	P03950	ANG	ENSG00000214274	4874-3	ANG_CAR	0	rs12100929|rs12433905|rs17114699	Zhang_2022_NatGet_AApop|Ferkingstad_2021_NatGen|Katz_2021_Circulation|Pietzner_2021_Science|Suhre_2017_NatComm|Sun_2022_bioRxiv
ANGPTL1	Olink Explore 1536	Cardiometabolic	1	chr1:178523678_D_I	rs113520997	1	178523678	D	I	0.4637	0.2864	0.0381	5.41e-14	0.2258	178318840	179340187	0.0657663	0.297333	0.0383926	2.05759e-14	-0.266232	0.0331903	1.92588e-15	intergenic_variant	-	0	#N/A	#N/A	#N/A	O95841	ANGPTL1	ENSG00000116194	11142-11|9092-33	ANGPTL1_MET	0	rs10913568|rs10798615|rs4650995|rs4548397|rs10913570|rs16853043|rs4650993|rs4650994	Zhang_2022_NatGet_EApop|Zhang_2022_NatGet_AApop|Ferkingstad_2021_NatGen|Pietzner_2021_NatComm|Gudjonsson_2022_NatComm|Pietzner_2021_Science|Sun_2018_Nature|Sun_2022_bioRxiv
ANGPTL3	Olink Explore 1536	Cardiometabolic	1	chr1:62960575_C_T	rs1168040	1	62960575	T	C	0.3288	-0.3484	0.0376	1.75e-20	0.5196	62563158	63571830	0.0433654	-0.344019	0.0378406	4.04589e-19	0.31191	0.0327883	6.07149e-21	intron_variant	ENSG00000116641	0	3_prime_UTR_variant	chr1:63070537_D_I	0.905993	Q9Y5C1	ANGPTL3	ENSG00000132855	10391-1	ANGPTL3_CAR	0	rs10889333|rs35529421|rs397772635,rs5774609|rs10889352|rs71662374|rs11207970|rs10647753|rs10714295|rs113073170|rs9436223|rs11207997|rs1781221|rs12124281|rs12239737|rs4495740|rs10889335	Zhang_2022_NatGet_EApop|Zhang_2022_NatGet_AApop|Ferkingstad_2021_NatGen|Pietzner_2021_NatComm|Pietzner_2021_Science|Gudjonsson_2022_NatComm|Sun_2022_bioRxiv
ANGPTL4	Olink Explore 1536	Inflammation	1	chr19:8450258_D_I	rs55841410	19	8450258	D	I	0.503	0.3024	0.0375	8.085e-16	0.8359	7928173	8939257	0.125297	0.30607	0.0379653	1.83293e-15	0.352081	0.0326183	2.55003e-26	upstream_gene_variant	ENSG00000185236	0	intron_variant	chr19:8431581_A_G	0.882375	Q9BY76	ANGPTL4	ENSG00000167772	3796-79	ANGPTL4_DEV	0	rs7351103|rs2278236	Zhang_2022_NatGet_EApop|Sun_2022_bioRxiv
ANGPTL7	Olink Explore 1536	Oncology	1	chr1:11157243_A_G	rs534975221	1	11157243	A	G	0.0074	-2.4029	0.2201	9.515e-28	0.4315	10749398	11756038	0.488555	-2.51636	0.216943	1.56703e-29	-2.47103	0.187207	6.01223e-38	intron_variant	ENSG00000171824	1	missense_variant	chr1:11253684_G_T	0.996976	O43827	ANGPTL7	ENSG00000171819	6371-50	ANGPTL7_MET	0	rs28991009	Sun_2022_bioRxiv
ANGPTL7	Olink Explore 1536	Oncology	2	chr1:11222393_C_T	rs7553827	1	11222393	T	C	0.7588	0.3054	0.0444	5.843e-12	0.641	10749398	11756038	0.0413087	0.347176	0.0425104	8.08738e-16	-0.373342	0.0356986	7.46425e-25	intron_variant	ENSG00000198793	0	#N/A	#N/A	#N/A	O43827	ANGPTL7	ENSG00000171819	6371-50	ANGPTL7_MET	0	rs61535446|rs9430347|rs11581010|rs10779750|rs3765901	Ferkingstad_2021_NatGen|Pietzner_2021_Science|Sun_2022_bioRxiv
ANPEP	Olink Explore 1536	Cardiometabolic	1	chr15:90328305_C_T	rs1042499	15	90328305	T	C	0.9376	-0.8214	0.0824	2.098e-23	0.2164	89828120	90858633	0.957153	-0.713219	0.0818223	9.58703e-18	0.614662	0.0724672	4.73393e-17	3_prime_UTR_variant	ENSG00000166825	0	3_prime_UTR_variant	chr15:90328305_C_T	1	P15144	ANPEP	ENSG00000166825	15457-14	AP_N_CAR3	0	rs1042499|rs8030846	Zhang_2022_NatGet_EApop|Ferkingstad_2021_NatGen|Gilly_2020_NatComm|Sun_2022_bioRxiv
ANPEP	Olink Explore 1536	Cardiometabolic	3	chr15:90338322_D_I	rs57368902	15	90338322	D	I	0.5168	-0.3819	0.0403	2.361e-21	0.3053	89828120	90858633	0.613359	-0.300636	0.0398428	8.98891e-14	-0.276934	0.0336373	3.59225e-16	intron_variant	ENSG00000166825	0	3_prime_UTR_variant	chr15:90328551_C_G	0.734034	P15144	ANPEP	ENSG00000166825	15457-14	AP_N_CAR3	0	rs6496605|rs1439121	Ferkingstad_2021_NatGen|Sun_2022_bioRxiv
ANPEP	Olink Explore 1536	Cardiometabolic	2	chr15:90356002_C_T	rs28409374	15	90356002	T	C	0.2	-0.2693	0.0503	8.639e-08	0.8715	89828120	90858633	0.200593	-0.296144	0.0474755	6.1783e-10	-0.271277	0.0411031	5.478e-11	intron_variant	ENSG00000166825	0	intron_variant	chr15:90357487_D_I	1	P15144	ANPEP	ENSG00000166825	15457-14	AP_N_CAR3	0	rs12441282|rs73478036	Sun_2022_bioRxiv
AOC3	Olink Explore 1536	Cardiometabolic	2	chr17:40995474_A_G	rs139296430	17	40995474	A	G	0.0123	-0.8414	0.1879	7.527e-06	0.5076	40503201	41510147	0.502648	-1.09762	0.167499	8.41385e-11	-1.3009	0.14385	4.02111e-19	3_prime_UTR_variant	ENSG00000131467	1	missense_variant	chr17:41004346_A_G	0.837124	Q16853	AOC3	ENSG00000131471		AOC3_CAR	0	rs2229595	Sun_2022_bioRxiv
AOC3	Olink Explore 1536	Cardiometabolic	1	chr17:41004637_A_G	rs33986943	17	41004637	A	G	0.1043	-0.9557	0.0568	1.326e-63	0.4871	40503201	41510147	0.529939	-0.993823	0.0566482	2.16237e-61	-0.884435	0.0483364	2.00622e-68	missense_variant	ENSG00000131471	1	missense_variant	chr17:41004637_A_G	1	Q16853	AOC3	ENSG00000131471		AOC3_CAR	0	rs33986943	Sun_2022_bioRxiv
APCS	Olink Explore Expansion	Inflammation_II	1	chr1:159573679_A_G	rs71628140	1	159573679	A	G	0.0227	-0.7072	0.1281	3.372e-08	0.975	159057615	160058655	0.0257358	-0.735317	0.129367	1.65849e-08	-0.606156	0.11175	6.65508e-08	downstream_gene_variant	ENSG00000158731	0	synonymous_variant	chr1:159558150_A_G	0.999814	P02743	APCS	ENSG00000132703	2474-54		0	rs146174215|rs77672383|rs12741992|rs35737842|rs12079353|rs71632673|rs35085476	Ferkingstad_2021_NatGen|Zhang_2022_NatGet_EApop|Gudjonsson_2022_NatComm|Pietzner_2021_Science|Suhre_2017_NatComm|Sun_2018_Nature|Sun_2022_bioRxiv
APEX1	Olink Explore 1536	Oncology	1	chr14:20925154_G_T	rs1130409	14	20925154	T	G	0.5161	0.3483	0.0384	1.238e-19	0.8897	20423350	21425927	1	0.360601	0.0388867	8.36354e-20	-0.435248	0.0319787	3.99044e-40	missense_variant	ENSG00000100823	1	missense_variant	chr14:20925154_G_T	1	P27695	APEX1	ENSG00000100823	9849-13	APEX1_MET	0	rs1130409	Zhang_2022_NatGet_EApop|Zhang_2022_NatGet_AApop|Sun_2022_bioRxiv
APOBR	Olink Explore Expansion	Cardiometabolic_II	1	chr16:28508048_A_G	rs180744	16	28508048	A	G	0.5731	1.0283	0.0268	0	0.4336	28005970	29010291	0.39626	1.05914	0.0270034	7.76442e-216	-1.11329	0.0220301	0	synonymous_variant	ENSG00000184730	1	missense_variant	chr16:28507644_C_G	0.999368	Q0VD83	APOBR	ENSG00000184730			0	rs181209|rs140934622|rs189278832	Ferkingstad_2021_NatGen|Pietzner_2021_NatComm|Pietzner_2021_Science|Sun_2018_Nature|Sun_2022_bioRxiv
APOC1	Olink Explore Expansion	Inflammation_II	1	chr19:45430280_C_G	rs5112	19	45430280	C	G	0.4664	-0.4422	0.0376	6.581e-32	0.3167	44917504	45922606	1	-0.454073	0.0381718	6.81954e-31	0.373889	0.0325689	1.94717e-29	non_coding_transcript_exon_variant	ENSG00000214855	0	#N/A	#N/A	#N/A	P02654	APOC1	ENSG00000130208	15364-101		0	rs5112|rs8106813|rs9636134|rs7260330	Ferkingstad_2021_NatGen|Zhang_2022_NatGet_EApop|Zhang_2022_NatGet_AApop|Sun_2018_Nature|Gudjonsson_2022_NatComm|Pietzner_2021_Science|Sun_2022_bioRxiv
APOD	Olink Explore Expansion	Inflammation_II	1	chr3:195298892_C_T	rs139828053	3	195298892	T	C	0.9685	0.697	0.1137	8.757e-10	0.1909	194795573	195811076	0.996472	0.744192	0.113905	9.55316e-11	-0.465953	0.09702	1.70294e-06	intron_variant	ENSG00000189058	0	intron_variant	chr3:195298892_C_T	1	P05090	APOD	ENSG00000189058	4712-28		1	#N/A	#N/A
APOD	Olink Explore Expansion	Inflammation_II	2	chr3:195306289_A_G	rs5952	3	195306289	A	G	0.9945	1.6335	0.2759	3.199e-09	0.6862	194795573	195811076	0.850584	1.70795	0.27474	7.04562e-10	-0.960328	0.232896	3.91249e-05	missense_variant	ENSG00000189058	1	missense_variant	chr3:195306289_A_G	1	P05090	APOD	ENSG00000189058	4712-28		1	#N/A	#N/A
APOE	Olink Explore Expansion	Inflammation_II	1	chr19:45411941_C_T	rs429358	19	45411941	T	C	0.8434	1.1493	0.0423	3.33e-162	0.2037	44909011	45912650	1	1.16043	0.0415897	7.23222e-132	-1.17892	0.0335804	1.23189e-203	missense_variant	ENSG00000130203	1	missense_variant	chr19:45411941_C_T	1	P02649	APOE	ENSG00000130203	2418-55		0	rs157581|rs429358|rs10414043|rs483082|rs438811|rs11568822,rs34954997|rs12721051|rs34954997|rs814573|rs6857|rs5117|rs4420638|rs7256200|rs34404554	Zhang_2022_NatGet_EApop|Ferkingstad_2021_NatGen|Zhang_2022_NatGet_AApop|Katz_2021_Circulation|Pietzner_2021_Science|Sun_2018_Nature|Gudjonsson_2022_NatComm|Pietzner_2021_NatComm|Suhre_2017_NatComm|Yao_2018_NatComm|Sun_2022_bioRxiv
APOE	Olink Explore Expansion	Inflammation_II	2	chr19:45430280_C_G	rs5112	19	45430280	C	G	0.4669	-0.3436	0.0387	6.559e-19	0.4394	44909011	45912650	0.974165	-0.279713	0.030699	3.41182e-19	0.242126	0.0256102	1.03546e-20	non_coding_transcript_exon_variant	ENSG00000214855	0	#N/A	#N/A	#N/A	P02649	APOE	ENSG00000130203	2418-55		0	rs5112|rs8106813|rs9636134|rs7260330	Ferkingstad_2021_NatGen|Zhang_2022_NatGet_EApop|Zhang_2022_NatGet_AApop|Sun_2018_Nature|Gudjonsson_2022_NatComm|Pietzner_2021_Science|Sun_2022_bioRxiv
APOH	Olink Explore 1536	Neurology	1	chr17:64210580_A_C	rs1801689	17	64210580	A	C	0.9664	1.3367	0.1011	6.267e-40	0.3056	63708151	64752643	0.76759	1.38426	0.0996853	1.032e-40	-1.52389	0.0914348	6.82638e-58	missense_variant	ENSG00000091583	1	missense_variant	chr17:64210580_A_C	1	P02749	APOH	ENSG00000091583	8288-27		0	rs1801689|rs8178824|rs149394327|rs78357146|rs75003668	Ferkingstad_2021_NatGen|Zhang_2022_NatGet_EApop|Suhre_2017_NatComm|Pietzner_2021_Science|Pietzner_2021_NatComm|Sun_2018_Nature|Folkersen_2020_NatMetab|Sun_2022_bioRxiv
APOH	Olink Explore 1536	Neurology	2	chr17:64269261_C_T	rs117790450	17	64269261	T	C	0.0412	-0.5991	0.0997	1.848e-09	0.7069	63708151	64752643	0.264746	-0.672556	0.0930894	8.99339e-13	-0.685254	0.0691194	1.45623e-22	intergenic_variant	-	1	missense_variant	chr17:64216815_C_T	0.777854	P02749	APOH	ENSG00000091583	8288-27		0	rs78606665|rs144432387|rs9902706|rs9905408|rs11651658|rs1801690|rs144579769|rs16959006|rs78483340|rs9910950|rs9911603|rs8178847|rs10677223|rs77620153|rs9895407|rs74531840|rs9906486|rs7211380|rs7213215|rs74934196|rs13341435|rs9891968	Ferkingstad_2021_NatGen|Pietzner_2021_Science|Suhre_2017_NatComm|Gudjonsson_2022_NatComm|Pietzner_2021_NatComm|Sun_2018_Nature|Sun_2022_bioRxiv
APOM	Olink Explore 1536	Cardiometabolic	1	chr6:31667202_D_I	rs555855080	6	31667202	D	I	0.9666	0.7733	0.1102	2.231e-12	0.8046	31120193	32125987	0.136008	0.802107	0.11117	9.62504e-13	-0.70977	0.114395	6.87133e-10	intron_variant	ENSG00000204427	0	intron_variant	chr6:31625541_A_C	0.9983	O95445	APOM	ENSG00000204444	10445-20	APOM_CAR	0	rs2736182|rs2736158|rs805264|rs805258|rs805295|rs707927|rs2736163|rs9469040|rs1266078|rs805273|rs2255741|rs805270|rs2736165	Zhang_2022_NatGet_AApop|Zhang_2022_NatGet_EApop|Katz_2021_Circulation|Ferkingstad_2021_NatGen|Gudjonsson_2022_NatComm|Sun_2018_Nature|Suhre_2017_NatComm|Pietzner_2021_NatComm|Pietzner_2021_Science|Sun_2022_bioRxiv
APPL2	Olink Explore Expansion	Inflammation_II	1	chr12:105639025_A_C	rs7978648	12	105639025	A	C	0.3653	0.2522	0.0404	4.362e-10	0.211	105067074	106130016	0.171866	0.248427	0.0409782	1.80384e-09	0.234413	0.0345734	1.64945e-11	intron_variant	ENSG00000235162	0	intron_variant	chr12:105613957_A_G	0.6891	Q8NEU8	APPL2	ENSG00000136044			1	#N/A	#N/A
AREG	Olink Explore 1536	Oncology	1	chr4:75341670_G_T	rs1389960	4	75341670	T	G	0.5706	-0.2315	0.0385	1.913e-09	0.1885	74810851	75820726	0.312993	-0.236512	0.0389838	1.75442e-09	-0.173666	0.0333069	2.0721e-07	intergenic_variant	-	0	#N/A	#N/A	#N/A	P15514	AREG	ENSG00000109321	2970-60	AREG_IMR	0	rs1691273	Sun_2022_bioRxiv
AREG	Olink Explore 1536	Oncology	1	chr4:75341670_G_T	rs1389960	4	75341670	T	G	0.5706	-0.2315	0.0385	1.913e-09	0.1885	74980629	75990486	0.313091	-0.236512	0.0389838	1.75442e-09	-0.173666	0.0333069	2.0721e-07	intergenic_variant	-	0	#N/A	#N/A	#N/A	P15514	AREGB	ENSG00000205595	2970-60	AREG_IMR	0	rs1691273	Sun_2022_bioRxiv
ARFIP1	Olink Explore Expansion	Neurology_II	1	chr4:153769805_D_I	rs10579978	4	153769805	D	I	0.4296	0.2769	0.0399	3.725e-12	0.8506	153201089	154339615	0.0371901	0.284504	0.0405607	3.89156e-12	0.154493	0.0343411	7.29569e-06	intron_variant	ENSG00000164144	0	5_prime_UTR_variant	chr4:153701130_C_T	0.887632	P53367	ARFIP1	ENSG00000164144	13488-3		0	rs12509964|rs4619875	Zhang_2022_NatGet_AApop|Ferkingstad_2021_NatGen|Zhang_2022_NatGet_EApop|Sun_2018_Nature|Pietzner_2021_Science|Sun_2022_bioRxiv
ARHGEF10	Olink Explore Expansion	Neurology_II	2	chr8:1781990_C_T	rs62477479	8	1781990	T	C	0.4645	0.2894	0.0399	4.174e-13	0.1289	1272142	2406807	0.399766	0.294778	0.0390114	8.31958e-14	0.31874	0.0326176	5.54095e-22	intron_variant	ENSG00000104728	0	intron_variant	chr8:1781990_C_T	1	O15013	ARHGEF10	ENSG00000104728	9061-3		1	#N/A	#N/A
ARHGEF10	Olink Explore Expansion	Neurology_II	1	chr8:1820965_C_T	rs3824134	8	1820965	T	C	0.7747	-0.4432	0.0463	9.589e-22	0.9053	1272142	2406807	0.222314	-0.461835	0.0458669	6.24541e-23	0.433373	0.0386778	3.63296e-28	intron_variant	ENSG00000104728	0	synonymous_variant	chr8:1817367_A_G	0.945615	O15013	ARHGEF10	ENSG00000104728	9061-3		1	#N/A	#N/A
ARHGEF5	Olink Explore Expansion	Neurology_II	1	chr7:144077616_C_T	rs700259	7	144077616	T	C	0.3865	0.2772	0.0408	1.102e-11	0.508	143552381	144577725	0.13484	0.303709	0.0417049	5.99277e-13	-0.399189	0.0331649	4.38368e-32	3_prime_UTR_variant	ENSG00000050327	0	3_prime_UTR_variant	chr7:144077616_C_T	1	Q12774	ARHGEF5	ENSG00000050327			1	#N/A	#N/A
ARL2BP	Olink Explore Expansion	Cardiometabolic_II	1	chr16:57258832_A_G	rs55931785	16	57258832	A	G	0.0408	-0.7176	0.1004	8.826e-13	0.4883	56779010	57787516	0.616217	-0.738467	0.101424	6.05079e-13	-0.93825	0.0898745	8.9684e-25	intron_variant	ENSG00000159579	1	missense_variant	chr16:57283730_A_G	0.985454	Q9Y2Y0	ARL2BP	ENSG00000102931	18407-36		1	#N/A	#N/A
ARSA	Olink Explore 1536	Neurology	1	chr22:51037837_C_T	rs186272286	22	51037837	T	C	0.0048	-1.845	0.3422	6.982e-08	0.1135	50561182	51566607	0.997283	-1.7683	0.311401	1.71055e-08	-1.23274	0.288873	2.0864e-05	upstream_gene_variant	ENSG00000008735	0	#N/A	#N/A	#N/A	P15289	ARSA	ENSG00000100299	3583-54	ARSA_DEV	1	#N/A	#N/A
ARSA	Olink Explore 1536	Neurology	3	chr22:51063477_C_T	rs6151429	22	51063477	T	C	0.9159	0.3929	0.0695	1.561e-08	0.4042	50561182	51566607	0.34258	0.361085	0.0633019	1.47805e-08	-0.343296	0.0569685	2.05462e-09	3_prime_UTR_variant	ENSG00000100299	1	missense_variant	chr22:51064416_C_T	0.614101	P15289	ARSA	ENSG00000100299	3583-54	ARSA_DEV	0	rs8142033|rs6151429|rs2071421|rs74624637	Katz_2021_Circulation|Sun_2022_bioRxiv
ARSA	Olink Explore 1536	Neurology	2	chr22:51063610_C_T	rs6151428	22	51063610	T	C	0.0444	1.3721	0.0926	1.033e-49	0.281	50561182	51566607	0.664984	1.3726	0.0908798	3.06319e-47	1.36338	0.0813432	1.76218e-58	missense_variant	ENSG00000100299	1	missense_variant	chr22:51063610_C_T	1	P15289	ARSA	ENSG00000100299	3583-54	ARSA_DEV	1	#N/A	#N/A
ARSB	Olink Explore 1536	Oncology	1	chr5:78189709_C_T	rs97728	5	78189709	T	C	0.3778	0.3252	0.0407	1.288e-15	0.3972	77573032	78781910	0.0701848	0.336953	0.0410825	6.13779e-16	-0.256994	0.0345699	1.6591e-13	intron_variant	ENSG00000113273	0	intron_variant	chr5:78128592_C_T	1	P15848	ARSB	ENSG00000113273	3172-28	ARSB_CRG	0	rs337835	Zhang_2022_NatGet_AApop|Pietzner_2021_NatComm|Pietzner_2021_Science
ART3	Olink Explore 1536	Cardiometabolic	2	chr4:76988607_G_T	rs55975346	4	76988607	T	G	0.8668	0.3638	0.0515	1.679e-12	0.2643	76432337	77533955	0.385949	0.380894	0.0522416	5.63191e-13	-0.206891	0.0457722	6.60946e-06	intron_variant	ENSG00000156219	0	intron_variant	chr4:76990543_G_T	1	Q13508	ART3	ENSG00000156219	7970-315		0	rs55975346|rs9990658|rs72458511|rs7693693	Zhang_2022_NatGet_EApop|Zhang_2022_NatGet_AApop|Pietzner_2021_Science|Gudjonsson_2022_NatComm
ART3	Olink Explore 1536	Cardiometabolic	1	chr4:77053562_C_T	rs4859619	4	77053562	T	C	0.521	0.1767	0.0364	1.177e-06	0.9324	76432337	77533955	0.265698	0.214102	0.0363489	5.02896e-09	0.213648	0.0301943	2.1627e-12	intron_variant	ENSG00000138750	0	intron_variant	chr4:77015259_A_C	0.988443	Q13508	ART3	ENSG00000156219	7970-315		0	rs4599438|rs56062839,rs796735590|rs56062839	Ferkingstad_2021_NatGen|Sun_2018_Nature|Pietzner_2021_Science
ASAH1	Olink Explore Expansion	Cardiometabolic_II	1	chr8:17924739_A_T	rs2472205	8	17924739	A	T	0.9577	1.1462	0.0955	3.35e-33	0.3403	17413934	18442494	0.997966	1.00186	0.0971455	6.22786e-24	-0.869506	0.0770306	1.51173e-28	missense_variant	ENSG00000104763	1	missense_variant	chr8:17924739_A_T	1	Q13510	ASAH1	ENSG00000104763	5748-20		1	#N/A	#N/A
ASAH1	Olink Explore Expansion	Cardiometabolic_II	2	chr8:17930014_D_I	rs140182026	8	17930014	D	I	0.5285	0.3718	0.039	1.416e-21	0.2328	17413934	18442494	0.0730181	0.278838	0.0387742	1.13925e-12	-0.316254	0.0319657	1.76806e-22	intron_variant	ENSG00000104763	1	missense_variant	chr8:17928811_C_T	0.983852	Q13510	ASAH1	ENSG00000104763	5748-20		1	#N/A	#N/A
ASAH2	Olink Explore 1536	Neurology	3	chr10:51799688_C_T	rs114001906	10	51799688	T	C	0.9668	1.2454	0.112	9.634e-29	0.737	51442538	52508370	0.635907	0.935357	0.111604	1.48107e-16	-0.945462	0.10393	2.51591e-19	intron_variant	ENSG00000235618	0	#N/A	#N/A	#N/A	Q9NR71	ASAH2	ENSG00000188611	3212-30	N_CDase_NEU	0	rs146075547|rs114001906	Gudjonsson_2022_NatComm|Pietzner_2021_Science|Png_2021_NatComms|Sun_2022_bioRxiv
ASAH2	Olink Explore 1536	Neurology	1	chr10:51993984_C_T	rs1030819	10	51993984	T	C	0.6947	0.7192	0.0437	5.983e-61	0.9173	51442538	52508370	0.767264	0.512745	0.0512835	1.20722e-22	-0.40824	0.043602	2.36815e-20	intron_variant	ENSG00000188611	0	intron_variant	chr10:51997455_C_G	1	Q9NR71	ASAH2	ENSG00000188611	3212-30	N_CDase_NEU	0	rs2842124|rs4444026|rs2842126|rs10740617|rs1877558	Zhang_2022_NatGet_AApop|Ferkingstad_2021_NatGen|Pietzner_2021_NatComm|Pietzner_2021_Science|Suhre_2017_NatComm|Sun_2018_Nature|Sun_2022_bioRxiv
ASAH2	Olink Explore 1536	Neurology	2	chr10:52004599_D_I	rs565515036	10	52004599	D	I	0.9259	0.7194	0.0731	7.191e-23	0.9268	51442538	52508370	0.211099	0.429633	0.0764646	2.40014e-08	-0.492715	0.0661235	1.46094e-13	intron_variant	ENSG00000188611	0	synonymous_variant	chr10:52005153_A_G	0.90607	Q9NR71	ASAH2	ENSG00000188611	3212-30	N_CDase_NEU	0	rs71498258|rs7086752|rs11004802|rs7067773	Ferkingstad_2021_NatGen|Zhang_2022_NatGet_AApop|Zhang_2022_NatGet_EApop|Katz_2021_Circulation|Gudjonsson_2022_NatComm|Png_2021_NatComms|Sun_2022_bioRxiv
ASGR2	Olink Explore Expansion	Inflammation_II	1	chr17:7013365_A_G	rs314239	17	7013365	A	G	0.5229	0.2983	0.039	1.979e-14	0.6118	6504641	7519019	0.922506	0.299306	0.039565	7.79995e-14	0.362258	0.0319609	9.21015e-29	intron_variant	ENSG00000161944	0	intron_variant	chr17:7017062_D_I	1	P07307	ASGR2	ENSG00000161944	9474-22		1	#N/A	#N/A
ASPN	Olink Explore Expansion	Cardiometabolic_II	1	chr9:95018094_D_I	rs11417710	9	95018094	D	I	0.6715	0.424	0.0377	2.832e-29	0.09002	94718487	95744788	0.130262	0.435739	0.0382682	1.43871e-28	-0.422763	0.0336334	1.01886e-34	intron_variant	ENSG00000196305	0	#N/A	#N/A	#N/A	Q9BXN1	ASPN	ENSG00000106819	6451-64		0	rs10992291|rs10820967|rs9299404|rs2761681|rs7045409|rs11795122|rs10820965|rs10820966|rs7042335|rs2516568|rs927866|rs7848055|rs10992303|rs34774135|rs7026361|rs13286566|rs7467899	Zhang_2022_NatGet_EApop|Ferkingstad_2021_NatGen|Zhang_2022_NatGet_AApop|Gudjonsson_2022_NatComm|Pietzner_2021_NatComm|Pietzner_2021_Science|Sun_2018_Nature|Sun_2022_bioRxiv
ASPSCR1	Olink Explore Expansion	Neurology_II	1	chr17:79954544_A_T	rs8074498	17	79954544	A	T	0.571	-0.3252	0.0381	1.518e-17	0.0285	79434683	80475282	0.936757	-0.339973	0.0389164	8.16664e-18	-0.296479	0.0346748	2.6865e-17	missense_variant	ENSG00000169696	1	missense_variant	chr17:79954544_A_T	1	Q9BZE9	ASPSCR1	ENSG00000169696			0	rs35653870|rs4239275	Zhang_2022_NatGet_EApop|Zhang_2022_NatGet_AApop
ASRGL1	Olink Explore Expansion	Cardiometabolic_II	1	chr11:62069025_D_I	rs11358414	11	62069025	D	I	0.5264	0.2698	0.0402	1.989e-11	0.863	61604920	62660882	0.225254	0.275282	0.0407282	2.18226e-11	0.227884	0.0336848	1.82403e-11	upstream_gene_variant	ENSG00000197745	0	intron_variant	chr11:62138747_D_I	0.623321	Q7L266	ASRGL1	ENSG00000162174	18313-4		0	rs11231084	Zhang_2022_NatGet_EApop
ATRAID	Olink Explore Expansion	Oncology_II	1	chr2:27414851_D_I	rs5830038	2	27414851	D	I	0.2938	0.257	0.0424	1.304e-09	0.1043	26934895	27940046	0.0422507	0.259893	0.0425493	1.36896e-09	0.206883	0.0357011	8.12938e-09	intergenic_variant	-	0	3_prime_UTR_variant	chr2:27440013_D_I	0.953367	Q6UW56	ATRAID	ENSG00000138085			1	#N/A	#N/A
ATRAID	Olink Explore Expansion	Oncology_II	2	chr2:27438196_C_T	rs149510756	2	27438196	T	C	0.004	-1.693	0.302	2.078e-08	0.8697	26934895	27940046	0.351255	-1.78832	0.303725	5.09722e-09	-0.996431	0.274459	0.000291203	missense_variant	ENSG00000138085	1	missense_variant	chr2:27438196_C_T	1	Q6UW56	ATRAID	ENSG00000138085			1	#N/A	#N/A
ATRN	Olink Explore Expansion	Inflammation_II	1	chr20:3535870_C_T	rs186847020	20	3535870	T	C	0.9352	1.2602	0.0721	2.356e-68	0.7065	2951687	4131769	0.0201928	1.28628	0.072962	6.61111e-62	-1.23232	0.0690069	1.5981e-65	intron_variant	ENSG00000088812	1	missense_variant	chr20:3577062_A_G	0.996925	O75882-2	ATRN	ENSG00000088812	15499-11		0	rs151521|rs709016|rs6037606|rs78446054	Zhang_2022_NatGet_EApop|Ferkingstad_2021_NatGen|Zhang_2022_NatGet_AApop|Pietzner_2021_Science|Gudjonsson_2022_NatComm
ATXN3	Olink Explore Expansion	Neurology_II	1	chr14:92467720_D_I	rs34072505	14	92467720	D	I	0.6916	0.3	0.0438	7.357e-12	0.1584	92024896	93072965	0.08502	0.307639	0.0443631	6.70745e-12	-0.248876	0.0378558	6.47849e-11	intron_variant	ENSG00000100815	1	missense_variant	chr14:92548785_C_T	0.602229	P54252	ATXN3	ENSG00000066427	16825-20		0	rs2273185|rs34612555|rs112412073|rs58339937|rs61988390	Ferkingstad_2021_NatGen|Zhang_2022_NatGet_EApop|Zhang_2022_NatGet_AApop|Pietzner_2021_Science
B3GNT7	Olink Explore Expansion	Cardiometabolic_II	1	chr2:232263127_A_G	rs2290130	2	232263127	A	G	0.258	-0.8279	0.0372	1.79e-109	0.8449	231760254	232765875	0.459851	-0.843713	0.0374554	1.06158e-93	-0.845808	0.0309714	1.59918e-136	missense_variant	ENSG00000156966	1	missense_variant	chr2:232263127_A_G	1	Q8NFL0	B3GNT7	ENSG00000156966			0	rs2595507|rs143246401	Ferkingstad_2021_NatGen|Sun_2022_bioRxiv
B4GALT1	Olink Explore 1536	Inflammation	1	chr9:33113322_C_T	rs7019909	9	33113322	T	C	0.1038	0.3888	0.0618	3.225e-10	0.06148	32604080	33667354	0.828132	0.382514	0.0623558	1.16543e-09	0.364315	0.0521968	4.22245e-12	3_prime_UTR_variant	ENSG00000086062	0	3_prime_UTR_variant	chr9:33104131_A_G	1	P15291	B4GALT1	ENSG00000086062	13381-49	B4GALT1_DEV	0	rs7019909|rs60988380	Zhang_2022_NatGet_AApop|Ferkingstad_2021_NatGen|Zhang_2022_NatGet_EApop|Pietzner_2021_NatComm|Sun_2018_Nature|Pietzner_2021_Science|Sun_2022_bioRxiv
B4GAT1	Olink Explore 1536	Neurology	1	chr11:66117111_C_T	rs10896113	11	66117111	T	C	0.2288	-0.3594	0.0451	1.595e-15	0.6634	65612843	66615163	0.618958	-0.365335	0.0457201	3.1753e-15	-0.304421	0.0383969	3.98258e-15	upstream_gene_variant	ENSG00000174684	0	upstream_gene_variant	chr11:66120095_A_G	1	O43505	B3GNT1	ENSG00000174684		B4GAT1_DEV	0	rs10896113	Sun_2022_bioRxiv
BAG3	Olink Explore 1536	Neurology	1	chr10:121433675_C_T	rs72842207	10	121433675	T	C	0.2238	0.3836	0.0468	2.636e-16	0.896	120910882	121937331	0.174116	0.393023	0.0472126	2.32261e-16	0.340403	0.0406148	1.08051e-16	intron_variant	ENSG00000151929	1	missense_variant	chr10:121429633_C_T	0.996895	O95817	BAG3	ENSG00000151929	10078-5		0	rs375034445|rs2234962	Ferkingstad_2021_NatGen|Folkersen_2020_NatMetab|Sun_2022_bioRxiv
BCAM	Olink Explore 1536	Neurology	1	chr19:45318351_A_G	rs28399657	19	45318351	A	G	0.9632	0.6527	0.1059	7.056e-10	0.3322	44812328	45824673	0.12782	0.669273	0.106667	4.92079e-10	-0.587418	0.0854145	8.53448e-12	intron_variant	ENSG00000187244	1	missense_variant	chr19:45316588_A_G	0.995642	P50895	BCAM	ENSG00000187244	2816-50	BCAM_DEV	1	#N/A	#N/A
BCAT1	Olink Explore Expansion	Cardiometabolic_II	2	chr12:24973761_D_I	rs5797103	12	24973761	D	I	0.2559	-0.3655	0.0427	1.226e-17	0.9682	24464295	25602393	0.0516124	-0.358383	0.0428773	1.77767e-16	0.313727	0.035245	1.37929e-18	intron_variant	ENSG00000060982	0	3_prime_UTR_variant	chr12:24970708_A_G	0.987466	P54687	BCAT1	ENSG00000060982			1	#N/A	#N/A
BCAT1	Olink Explore Expansion	Cardiometabolic_II	1	chr12:24985740_C_T	rs7313020	12	24985740	T	C	0.0068	1.567	0.2296	8.874e-12	0.9788	24464295	25602393	0.999988	1.44782	0.227423	2.77308e-10	1.33935	0.243453	4.3386e-08	missense_variant	ENSG00000060982	1	missense_variant	chr12:24985740_C_T	1	P54687	BCAT1	ENSG00000060982			1	#N/A	#N/A
BCHE	Olink Explore Expansion	Inflammation_II	1	chr3:165480100_A_G	rs6445035	3	165480100	A	G	0.2251	-0.6574	0.0437	3.08e-51	0.7404	164990692	166055260	0.365622	-0.675785	0.0442737	3.96658e-48	-0.572202	0.0385325	5.28308e-47	intergenic_variant	-	1	missense_variant	chr3:165491280_C_T	0.987248	P06276	BCHE	ENSG00000114200	15514-26		0	rs1619994|rs62294359|rs4566588|rs3908218|rs13078745|rs1707654|rs114115200|chr3:165761968|rs6445035|rs2668200|rs11720167|rs59062328|rs71674639|chr3:165804056|rs73165060|rs11447348|rs78119247|rs1803274|rs17713196|rs13078782|rs17713088|rs62295996|rs4554007|rs62295994|rs35160503|rs4377524|rs13078789	Ferkingstad_2021_NatGen|Zhang_2022_NatGet_EApop|Gudjonsson_2022_NatComm|Pietzner_2021_NatComm|Pietzner_2021_Science|Sun_2018_Nature|Yao_2018_NatComm
BCL2L15	Olink Explore Expansion	Inflammation_II	1	chr1:114217714_A_C	rs7511816	1	114217714	A	C	0.5267	-0.2489	0.0395	3.054e-10	0.07362	113920790	114930169	0.114665	-0.255885	0.040153	2.66027e-10	0.212222	0.032902	1.45188e-10	intron_variant	ENSG00000081026	0	#N/A	#N/A	#N/A	Q5TBC7	BCL2L15	ENSG00000188761			1	#N/A	#N/A
BLMH	Olink Explore 1536	Cardiometabolic	1	chr17:28574177_A_G	rs7214248	17	28574177	A	G	0.3398	0.7618	0.036	2.35e-99	0.1445	28075218	29119074	0.116554	0.778407	0.0362317	1.17354e-86	0.786449	0.0294987	3.46422e-131	downstream_gene_variant	ENSG00000108578	1	missense_variant	chr17:28576076_C_T	0.999698	Q13867	BLMH	ENSG00000108578	14250-115	BLM_hydrolase_CAR3	0	rs533654721|rs17767256|rs1050565|rs12938714|rs35218105	Pietzner_2021_Science|Gilly_2020_NatComm|Sun_2022_bioRxiv
BMP10	Olink Explore Expansion	Inflammation_II	1	chr2:69093413_A_G	rs34008398	2	69093413	A	G	0.0088	-2.1216	0.1999	2.596e-26	0.9477	68592613	69598649	1	-2.29957	0.203	2.63093e-28	-2.10384	0.152636	4.67464e-41	missense_variant	ENSG00000163217	1	missense_variant	chr2:69093413_A_G	1	O95393	BMP10	ENSG00000163217	3587-53		0	rs34008398	Zhang_2022_NatGet_EApop|Sun_2022_bioRxiv
BPIFB1	Olink Explore 1536	Cardiometabolic	1	chr20:31688868_C_G	rs761931	20	31688868	C	G	0.5907	-0.3721	0.0389	1.056e-21	0.3863	31361286	32397684	0.108166	-0.370274	0.0395184	3.58432e-20	-0.372086	0.0330931	2.40806e-28	intron_variant	ENSG00000186191	0	#N/A	#N/A	#N/A	Q8TDL5	BPIFB1	ENSG00000125999	15367-38		0	rs2424955|rs2424961|rs761931|rs2424963	Zhang_2022_NatGet_AApop|Zhang_2022_NatGet_EApop|Sun_2018_Nature|Gudjonsson_2022_NatComm|Pietzner_2021_Science|Sun_2022_bioRxiv
BPIFB2	Olink Explore Expansion	Cardiometabolic_II	1	chr20:31586020_A_C	rs4911279	20	31586020	A	C	0.3593	0.2571	0.0402	1.629e-10	0.3453	31095406	32111515	0.0665064	0.339912	0.0417608	1.00338e-15	0.384293	0.0334568	1.82214e-29	intron_variant	ENSG00000167098	0	#N/A	#N/A	#N/A	Q8N4F0	BPIFB2	ENSG00000078898			1	#N/A	#N/A
BPIFB2	Olink Explore Expansion	Cardiometabolic_II	2	chr20:31592795_C_T	rs6120084	20	31592795	T	C	0.752	-0.2235	0.0438	3.456e-07	0.4922	31095406	32111515	0.481665	-0.312975	0.0451786	7.04032e-12	0.380719	0.03722	7.09719e-24	upstream_gene_variant	ENSG00000078898	0	upstream_gene_variant	chr20:31593868_A_G	1	Q8N4F0	BPIFB2	ENSG00000078898			1	#N/A	#N/A
BRSK2	Olink Explore Expansion	Neurology_II	1	chr11:1405725_C_T	rs4255564	11	1405725	T	C	0.7438	-0.6992	0.0429	1.038e-59	0.2021	911129	1983919	0.954708	-0.715768	0.0433242	2.67615e-55	-0.659055	0.0351363	1.62931e-71	intergenic_variant	-	0	5_prime_UTR_variant	chr11:1411501_C_T	0.603766	Q8IWQ3	BRSK2	ENSG00000174672	9790-28		0	rs4255564|rs7932863	Zhang_2022_NatGet_EApop|Ferkingstad_2021_NatGen|Pietzner_2021_Science
BST1	Olink Explore 1536	Neurology	2	chr4:15709192_A_G	rs2302465	4	15709192	A	G	0.125	-1.4846	0.0419	1.73e-274	0.3832	15204573	16239936	0.500517	-1.05427	0.047072	8.07158e-93	-1.05665	0.0405308	2.33366e-126	missense_variant	ENSG00000109743	1	stop_lost	chr4:15739428_A_T	0.73196	Q10588	BST1	ENSG00000109743	4535-50	BST1_DEV	0	rs77968068|rs7683000|rs73224659|rs2302465|rs73224660|rs55735476|rs113730007|rs4273468	Zhang_2022_NatGet_EApop|Ferkingstad_2021_NatGen|Zhang_2022_NatGet_AApop|Suhre_2017_NatComm|Pietzner_2021_Science|Sun_2018_Nature|Pietzner_2021_NatComm|Gudjonsson_2022_NatComm|Sun_2022_bioRxiv
BST1	Olink Explore 1536	Neurology	1	chr4:15739390_G_T	rs4263397	4	15739390	T	G	0.7407	1.0282	0.0342	2.91e-198	0.5565	15204573	16239936	0.953263	0.550226	0.0355738	2.90642e-49	-0.514576	0.0308848	7.40255e-58	intron_variant	ENSG00000109743	0	3_prime_UTR_variant	chr4:15739498_A_G	0.84964	Q10588	BST1	ENSG00000109743	4535-50	BST1_DEV	0	rs4263397|rs884474|rs12651314|rs4273468|rs868763	Ferkingstad_2021_NatGen|Zhang_2022_NatGet_AApop|Zhang_2022_NatGet_EApop|Suhre_2017_NatComm|Gudjonsson_2022_NatComm|Sun_2022_bioRxiv
BST1	Olink Explore 1536	Neurology	3	chr4:15739419_A_G	rs144539516	4	15739419	A	G	0.0062	1.8071	0.2829	1.682e-10	0.101	15204573	16239936	0.777005	1.35358	0.18283	2.52059e-13	1.32212	0.127256	1.47373e-24	stop_gained	ENSG00000109743	1	stop_gained	chr4:15739419_A_G	1	Q10588	BST1	ENSG00000109743	4535-50	BST1_DEV	0	rs144539516	Ferkingstad_2021_NatGen|Sun_2022_bioRxiv
BTC	Olink Explore 1536	Oncology	1	chr4:75629315_A_G	rs10025144	4	75629315	A	G	0.344	-0.259	0.0405	1.557e-10	0.5721	75169969	76219896	0.999992	-0.271275	0.0388073	4.58449e-12	-0.24602	0.0348502	2.42548e-12	intergenic_variant	-	0	#N/A	#N/A	#N/A	P35070	BTC	ENSG00000174808	13088-397	BTC_ORG	0	rs10025144	Ferkingstad_2021_NatGen|Pietzner_2021_Science|Sun_2022_bioRxiv
BTC	Olink Explore 1536	Oncology	2	chr4:75720016_C_G	rs6827826	4	75720016	C	G	0.1232	-0.6618	0.0573	6.826e-31	0.07011	75169969	76219896	0.226565	-0.70213	0.0571564	1.00886e-32	-0.685045	0.0487341	1.51201e-42	upstream_gene_variant	ENSG00000174808	1	missense_variant	chr4:75719517_A_C	0.996124	P35070	BTC	ENSG00000174808	13088-397	BTC_ORG	0	rs28549760|rs28690341|rs6842490	Zhang_2022_NatGet_AApop|Ferkingstad_2021_NatGen|Pietzner_2021_Science|Pietzner_2021_NatComm|Sun_2022_bioRxiv
BTD	Olink Explore Expansion	Inflammation_II	1	chr3:15686693_C_G	rs13078881	3	15686693	C	G	0.0461	-1.5974	0.0871	3.397e-75	0.167	15142848	16187329	0.870017	-1.63687	0.0879341	5.51117e-68	-1.71517	0.0750103	3.73948e-101	missense_variant	ENSG00000169814	1	missense_variant	chr3:15686693_C_G	1	P43251	BTD	ENSG00000169814	15644-1		0	rs13078881|rs35256542|rs71627145	Zhang_2022_NatGet_EApop|Ferkingstad_2021_NatGen|Zhang_2022_NatGet_AApop|Gudjonsson_2022_NatComm|Pietzner_2021_Science
BTN2A1	Olink Explore 1536	Inflammation	1	chr6:26961280_C_T	rs34546498	6	26961280	T	C	0.0979	0.5089	0.0624	3.484e-16	0.9845	25958150	26976849	0.0862084	0.520395	0.0632856	5.19752e-16	0.438219	0.0497607	3.1061e-18	intron_variant	ENSG00000224843	1	missense_variant	chr6:26468326_A_G	0.950943	Q7KYR7	BTN2A1	ENSG00000112763	8869-5		0	rs9379851|rs2073530|rs58060922|rs9393711|rs35555795|rs17587226|rs72843784|rs9379857	Zhang_2022_NatGet_AApop|Zhang_2022_NatGet_EApop|Pietzner_2021_Science|Suhre_2017_NatComm|Folkersen_2020_NatMetab|Sun_2022_bioRxiv
BTN3A2	Olink Explore 1536	Inflammation	1	chr6:26355094_A_G	rs35934643	6	26355094	A	G	0.1242	-0.8103	0.0542	1.888e-50	0.09695	25865387	26878546	0.0311654	-0.832401	0.0548906	1.3841e-47	-0.858298	0.0450606	1.71602e-73	upstream_gene_variant	ENSG00000252399	1	splice_donor_variant	chr6:26368279_A_G	0.99614	P78410	BTN3A2	ENSG00000186470		BTN3A2_IMR	0	rs9379851|rs2073530|rs9393711|rs35555795|rs72843784|rs9379857	Zhang_2022_NatGet_AApop|Pietzner_2021_Science|Suhre_2017_NatComm|Sun_2022_bioRxiv
C1QA	Olink Explore 1536	Inflammation	1	chr1:22968425_A_G	rs4655085	1	22968425	A	G	0.0853	-0.703	0.0703	1.526e-23	0.9728	22462999	23466101	0.28877	-0.628651	0.0710076	3.0617e-18	-0.494973	0.0610484	9.7389e-16	upstream_gene_variant	ENSG00000159189	0	5_prime_UTR_variant	chr1:22963050_A_G	0.94904	P02745	C1QA	ENSG00000173372	2753-2		0	rs12060537|rs2935539|rs12058824|rs4655085	Ferkingstad_2021_NatGen|Zhang_2022_NatGet_AApop|Sun_2022_bioRxiv
C1QA	Olink Explore 1536	Inflammation	2	chr1:22977883_A_C	rs12734877	1	22977883	A	C	0.5874	0.3135	0.0397	2.691e-15	0.6676	22462999	23466101	0.255317	0.264035	0.0394859	3.51544e-11	-0.290848	0.0334184	7.46593e-18	upstream_gene_variant	ENSG00000173369	0	upstream_gene_variant	chr1:22958975_D_I	0.629871	P02745	C1QA	ENSG00000173372	2753-2		0	rs15940|rs581452|rs142916975,rs60255495|rs12753744|rs7549747|rs72651389|rs12402853|rs913243	Ferkingstad_2021_NatGen|Zhang_2022_NatGet_AApop|Zhang_2022_NatGet_EApop|Gudjonsson_2022_NatComm|Sun_2022_bioRxiv
C1QTNF9	Olink Explore Expansion	Inflammation_II	1	chr13:24891017_A_C	rs1961993	13	24891017	A	C	0.8138	1.0252	0.0426	3.65e-128	0.7608	24381304	25396673	1	0.877569	0.0452622	7.33613e-73	0.876062	0.0336128	2.73204e-126	intron_variant	ENSG00000240654	0	intron_variant	chr13:24891736_A_C	1	P0C862	C1QTNF9	ENSG00000240654	16605-2		0	rs1961993|rs58867384	Ferkingstad_2021_NatGen|Zhang_2022_NatGet_AApop
C1QTNF9	Olink Explore Expansion	Inflammation_II	3	chr13:24895437_A_G	rs202198487	13	24895437	A	G	0.0786	0.9224	0.0701	1.467e-39	0.9626	24381304	25396673	0.313526	0.70918	0.054602	3.88777e-36	0.717746	0.0447046	4.02351e-54	missense_variant	ENSG00000240654	1	missense_variant	chr13:24895437_A_G	1	P0C862	C1QTNF9	ENSG00000240654	16605-2		1	#N/A	#N/A
C1QTNF9	Olink Explore Expansion	Inflammation_II	4	chr13:24895684_A_G	rs2862239	13	24895684	A	G	0.0663	-1.2728	0.0741	4.213e-66	0.7892	24381304	25396673	0.203075	-0.511226	0.0714086	1.42852e-12	0.504954	0.0529886	5.22505e-21	synonymous_variant	ENSG00000240654	1	missense_variant	chr13:24895805_A_G	0.906885	P0C862	C1QTNF9	ENSG00000240654	16605-2		0	rs11619238|rs7337073	Zhang_2022_NatGet_EApop|Zhang_2022_NatGet_AApop
C1QTNF9	Olink Explore Expansion	Inflammation_II	2	chr13:24902688_A_C	rs9507306	13	24902688	A	C	0.0738	-0.4611	0.0782	3.779e-09	0.6834	24381304	25396673	0.887381	-0.628961	0.057933	3.12249e-26	-0.712762	0.0450282	9.37295e-53	non_coding_transcript_exon_variant	ENSG00000234627	0	3_prime_UTR_variant	chr13:24896237_A_G	0.95512	P0C862	C1QTNF9	ENSG00000240654	16605-2		0	rs9511199	Zhang_2022_NatGet_EApop
C1R	Olink Explore Expansion	Inflammation_II	1	chr12:7170336_A_G	rs12146727	12	7170336	A	G	0.1266	-0.5097	0.059	5.382e-18	0.1178	6687513	7745203	0.0881493	-0.509926	0.0597994	4.54453e-17	-0.628878	0.0472527	1.59984e-38	missense_variant	ENSG00000182326	0	#N/A	#N/A	#N/A	P00736	C1R	ENSG00000159403	3285-23		0	rs3919533|rs7962629|rs12146727|chr12:7064034|rs11064498|rs112796495,rs200668320|rs11838267|rs10849546|chr12:7069674|rs7183|rs11064501|rs113747960|rs72447384|rs12371227|rs112796495|rs16933078|rs77620124|rs12368181|rs12368783|rs16933084|rs146901797	Zhang_2022_NatGet_EApop|Zhang_2022_NatGet_AApop|Ferkingstad_2021_NatGen|Katz_2021_Circulation|Pietzner_2021_NatComm|Gudjonsson_2022_NatComm|Pietzner_2021_Science|Suhre_2017_NatComm|Sun_2018_Nature
C1RL	Olink Explore Expansion	Inflammation_II	2	chr12:7249863_A_G	rs11613834	12	7249863	A	G	0.3646	0.2567	0.0404	2.07e-10	0.9888	6742183	7761869	0.379396	0.249505	0.0396009	4.18672e-10	-0.265236	0.0329002	1.40124e-15	intron_variant	ENSG00000139178	0	intron_variant	chr12:7256077_C_T	1	Q9NZP8	C1RL	ENSG00000139178	9348-1		0	rs11613834|rs6487290	Zhang_2022_NatGet_EApop|Ferkingstad_2021_NatGen
C1RL	Olink Explore Expansion	Inflammation_II	1	chr12:7254686_C_G	rs191448232	12	7254686	C	G	0.0086	-2.1848	0.2152	3.261e-24	0.06765	6742183	7761869	1	-2.14231	0.216463	3.09331e-22	-2.14105	0.164032	3.4935e-37	splice_region_variant	ENSG00000139178	1	splice_region_variant	chr12:7254686_C_G	1	Q9NZP8	C1RL	ENSG00000139178	9348-1		0	rs191448232|rs78941061	Ferkingstad_2021_NatGen|Zhang_2022_NatGet_EApop|Pietzner_2021_Science|Sun_2018_Nature
C1S	Olink Explore Expansion	Inflammation_II	1	chr12:7176204_A_G	rs10849546	12	7176204	A	G	0.1268	-0.5594	0.0585	1.192e-21	0.1224	6596351	7678336	0.120797	-0.578586	0.0592605	1.05052e-21	-0.622031	0.047261	9.45454e-38	intron_variant	ENSG00000182326	1	missense_variant	chr12:7170336_A_G	1	P09871	C1S	ENSG00000182326	8840-61		0	rs3919533|rs7962629|rs12146727|chr12:7064034|rs11064498|rs112796495,rs200668320|rs11838267|rs10849546|chr12:7069674|rs7183|rs11064501|rs113747960|rs72447384|rs12371227|rs112796495|rs16933078|rs77620124|rs12368181|rs12368783|rs16933084|rs146901797	Zhang_2022_NatGet_EApop|Zhang_2022_NatGet_AApop|Ferkingstad_2021_NatGen|Katz_2021_Circulation|Pietzner_2021_NatComm|Gudjonsson_2022_NatComm|Pietzner_2021_Science|Suhre_2017_NatComm|Sun_2018_Nature
C2	Olink Explore 1536	Cardiometabolic	1	chr6:31902065_D_I	rs9332736	6	31902065	D	I	0.0039	-2.063	0.2942	2.355e-12	0.242	31365562	32413449	0.997731	-2.16253	0.299994	1.00812e-12	-1.90893	0.200964	6.89724e-21	splice_donor_variant	ENSG00000166278	1	splice_donor_variant	chr6:31902065_D_I	1	P06681	C2	ENSG00000166278	3186-2	C2_CAR	0	rs115204832|rs1252372987,rs9332736|rs572361305	Ferkingstad_2021_NatGen|Zhang_2022_NatGet_EApop|Gudjonsson_2022_NatComm|Sun_2018_Nature|Pietzner_2021_Science|Pietzner_2021_NatComm
C7	Olink Explore Expansion	Inflammation_II	3	chr5:40967402_A_G	rs66762907	5	40967402	A	G	0.7718	0.5155	0.044	1.018e-31	0.9761	40409354	41483041	0.140162	0.454059	0.0413821	9.81129e-27	-0.475105	0.0333068	1.0771e-43	intron_variant	ENSG00000112936	1	missense_variant	chr5:40964852_A_C	0.866404	P10643	C7	ENSG00000112936	2888-49		0	rs66762907|rs3828510|rs35648492|rs2053881|rs13157656|rs1138523|rs71623871	Zhang_2022_NatGet_EApop|Zhang_2022_NatGet_AApop|Ferkingstad_2021_NatGen|Katz_2021_Circulation|Suhre_2017_NatComm|Pietzner_2021_Science|Gudjonsson_2022_NatComm
C7	Olink Explore Expansion	Inflammation_II	1	chr5:40972211_A_G	rs74480769	5	40972211	A	G	0.9727	1.3502	0.1169	7.609e-31	0.686	40409354	41483041	1	1.48661	0.106532	4.6225e-41	-1.78006	0.0872581	6.16736e-83	intron_variant	ENSG00000112936	0	intron_variant	chr5:40972211_A_G	1	P10643	C7	ENSG00000112936	2888-49		0	rs74480769	Ferkingstad_2021_NatGen|Zhang_2022_NatGet_EApop|Pietzner_2021_Science|Sun_2018_Nature|Gudjonsson_2022_NatComm
C7	Olink Explore Expansion	Inflammation_II	2	chr5:41263091_A_G	rs429017	5	41263091	A	G	0.2722	0.4703	0.0422	7.346e-29	0.6947	40409354	41483041	0.131812	0.37817	0.0395141	6.03752e-21	0.350572	0.0315767	1.06405e-27	upstream_gene_variant	ENSG00000039537	0	#N/A	#N/A	#N/A	P10643	C7	ENSG00000112936	2888-49		0	rs418697|rs380649|rs412685|rs429017	Zhang_2022_NatGet_EApop|Ferkingstad_2021_NatGen|Zhang_2022_NatGet_AApop|Gudjonsson_2022_NatComm|Suhre_2017_NatComm|Pietzner_2021_Science
C7orf50	Olink Explore Expansion	Neurology_II	1	chr7:1037382_D_I	rs200169409	7	1037382	D	I	0.0303	-0.8207	0.1213	1.319e-11	0.2307	536622	1677896	0.382511	-0.839398	0.12346	1.67214e-11	-0.812247	0.10911	1.53913e-13	frameshift_variant	ENSG00000146540	1	frameshift_variant	chr7:1037382_D_I	1	Q9BRJ6	C7orf50	ENSG00000146540			1	#N/A	#N/A
C8B	Olink Explore Expansion	Inflammation_II	1	chr1:57404564_D_I	rs3216676	1	57404564	D	I	0.6823	-0.3829	0.0408	5.969e-21	0.2376	56894883	57931813	0.0465259	-0.387949	0.0406369	7.46063e-21	0.573376	0.0332347	1.34643e-61	intron_variant	ENSG00000021852	0	3_prime_UTR_variant	chr1:57395020_A_G	0.984255	P07358	C8B	ENSG00000021852	2429-27		0	rs682479|rs687628|rs607268|rs713452|rs587255|rs684216|rs622904|rs676705|rs628745|rs626457|rs618184|rs684782|rs612563|rs3216676	Ferkingstad_2021_NatGen|Pietzner_2021_Science|Pietzner_2021_NatComm|Gudjonsson_2022_NatComm|Suhre_2017_NatComm|Sun_2018_Nature|Sun_2022_bioRxiv
C8B	Olink Explore Expansion	Inflammation_II	2	chr1:57415310_A_G	rs12085435	1	57415310	A	G	0.0546	-0.455	0.0862	1.302e-07	0.06602	56894883	57931813	0.306619	-0.495867	0.084336	5.352e-09	-0.403697	0.0703267	1.11651e-08	missense_variant	ENSG00000021852	1	missense_variant	chr1:57422511_C_T	1	P07358	C8B	ENSG00000021852	2429-27		0	rs12085435|rs41452950|rs617283|rs12067507|rs12092641|rs78501968	Ferkingstad_2021_NatGen|Gudjonsson_2022_NatComm|Pietzner_2021_Science|Sun_2018_Nature
CA13	Olink Explore 1536	Cardiometabolic	1	chr8:86278373_C_T	rs75988238	8	86278373	T	C	0.0742	-0.6756	0.0793	1.563e-17	0.8435	85632816	86696302	0.310048	-0.673872	0.0797822	8.73846e-17	-0.531946	0.0668095	3.06017e-15	intron_variant	ENSG00000133742	0	3_prime_UTR_variant	chr8:86194487_A_C	0.940599	Q8N1Q1	CA13	ENSG00000185015	3420-21	CA13_MET	0	rs6987314|rs73688688|rs77462239|rs73688702|rs17741049|rs56072918	Ferkingstad_2021_NatGen|Zhang_2022_NatGet_AApop|Zhang_2022_NatGet_EApop|Pietzner_2021_NatComm|Pietzner_2021_Science|Suhre_2017_NatComm|Sun_2022_bioRxiv
CA4	Olink Explore 1536	Cardiometabolic	1	chr17:58239883_G_T	rs345183	17	58239883	T	G	0.0419	-0.7502	0.0965	7.573e-15	0.04253	57727297	58748260	0.30349	-0.721846	0.098365	4.01482e-13	-0.787644	0.0751119	5.64202e-25	downstream_gene_variant	ENSG00000167434	0	intron_variant	chr17:58245114_C_T	0.98271	P22748	CA4	ENSG00000167434	14069-61	CA4_CAR	0	rs117154637|rs6503956	Sun_2022_bioRxiv
CA5A	Olink Explore 1536	Cardiometabolic	1	chr16:87928239_C_T	rs55897873	16	87928239	T	C	0.8196	-0.8507	0.0454	2.152e-78	0.02185	87421625	88470135	0.563477	-0.872215	0.0462287	1.37821e-69	0.863964	0.037939	1.91831e-100	intron_variant	ENSG00000174990	0	synonymous_variant	chr16:87938398_A_G	0.921115	P35218	CA5A	ENSG00000174990	8791-151	CA5A_CAR2	0	rs142578416|rs55870502	Pietzner_2021_NatComm|Gilly_2020_NatComm|Sun_2022_bioRxiv
CA6	Olink Explore 1536	Neurology	4	chr1:9008099_G_T	rs72641551	1	9008099	T	G	0.8928	-0.0299	0.0613	0.6262	0.962	8505926	9535151	0.503428	0.338316	0.0529204	2.34272e-10	-0.33104	0.0437049	5.88374e-14	intron_variant	ENSG00000131686	1	missense_variant	chr1:9009451_C_G	0.980837	P23280	CA6	ENSG00000131686	3352-80	CA6_DEV	0	rs72641545|rs2274329|rs72641551|rs3765967	Zhang_2022_NatGet_AApop|Ferkingstad_2021_NatGen|Zhang_2022_NatGet_EApop|Pietzner_2021_Science|Suhre_2017_NatComm|Gudjonsson_2022_NatComm|Sun_2022_bioRxiv
CA6	Olink Explore 1536	Neurology	2	chr1:9017204_A_G	rs2274333	1	9017204	A	G	0.7	-0.5172	0.038	3.457e-42	0.5814	8505926	9535151	0.987165	-0.366683	0.0395357	8.27856e-20	0.359246	0.0322324	6.77994e-28	missense_variant	ENSG00000131686	1	missense_variant	chr1:9017204_A_G	1	P23280	CA6	ENSG00000131686	3352-80	CA6_DEV	0	rs2274333|rs12033389|rs12074878	Zhang_2022_NatGet_EApop|Ferkingstad_2021_NatGen|Zhang_2022_NatGet_AApop|Gudjonsson_2022_NatComm|Sun_2022_bioRxiv
CA6	Olink Explore 1536	Neurology	3	chr1:9030682_C_T	rs3737666	1	9030682	T	C	0.0113	-1.0104	0.1884	8.146e-08	0.687	8505926	9535151	0.32848	-1.11822	0.162173	8.76008e-12	-1.31798	0.119351	1.97523e-27	intron_variant	ENSG00000131686	0	intron_variant	chr1:9026063_C_T	1	P23280	CA6	ENSG00000131686	3352-80	CA6_DEV	0	rs114157194|rs3737666|rs78726732	Ferkingstad_2021_NatGen|Zhang_2022_NatGet_EApop|Pietzner_2021_Science|Sun_2022_bioRxiv
CA6	Olink Explore 1536	Neurology	1	chr1:9034598_A_G	rs3765963	1	9034598	A	G	0.5818	-0.6559	0.0327	1.68e-89	0.1524	8505926	9535151	1	-0.548024	0.0359775	5.97033e-48	0.571286	0.0300305	2.57381e-73	downstream_gene_variant	ENSG00000131686	1	missense_variant	chr1:9034421_A_G	0.793161	P23280	CA6	ENSG00000131686	3352-80	CA6_DEV	0	rs12138897|chr1:8974362|rs3765964|rs3765963|rs6697763|rs35753212	Zhang_2022_NatGet_AApop|Ferkingstad_2021_NatGen|Zhang_2022_NatGet_EApop|Pietzner_2021_NatComm|Gudjonsson_2022_NatComm|Pietzner_2021_Science|Suhre_2017_NatComm|Sun_2018_Nature|Sun_2022_bioRxiv
CAPG	Olink Explore 1536	Oncology	1	chr2:85622059_C_T	rs6886	2	85622059	T	C	0.3273	0.8214	0.0342	1.87e-127	0.9624	85121871	86145555	0.925769	0.808355	0.0340362	3.50117e-102	-0.836115	0.0279274	1.32921e-158	missense_variant	ENSG00000042493	1	missense_variant	chr2:85622059_C_T	1	P40121	CAPG	ENSG00000042493	4968-50	CAPG_ORG	0	rs6707822|rs6886	Pietzner_2021_NatComm|Sun_2022_bioRxiv
CAPG	Olink Explore 1536	Oncology	2	chr2:85629266_C_T	rs62623452	2	85629266	T	C	0.0157	-1.1651	0.1568	1.085e-13	0.819	85121871	86145555	0.351646	-0.913491	0.130716	4.64662e-12	-0.810806	0.114305	1.91128e-12	start_lost	ENSG00000042493	1	start_lost	chr2:85629266_C_T	1	P40121	CAPG	ENSG00000042493	4968-50	CAPG_ORG	0	rs62623452|rs75700570	Ferkingstad_2021_NatGen|Zhang_2022_NatGet_EApop|Gudjonsson_2022_NatComm|Pietzner_2021_NatComm|Pietzner_2021_Science|Sun_2022_bioRxiv
CASP7	Olink Explore Expansion	Neurology_II	1	chr10:115492092_A_G	rs12762296	10	115492092	A	G	0.2558	-0.3515	0.0446	3.384e-15	0.4808	114938942	115990662	0.167097	-0.360726	0.0452134	3.49794e-15	-0.372688	0.0366628	1.31407e-23	downstream_gene_variant	ENSG00000165806	1	missense_variant	chr10:115489152_C_G	0.995324	P55210	CASP7	ENSG00000165806			1	#N/A	#N/A
CASP8	Olink Explore 1536	Oncology	1	chr2:202189727_C_T	rs58728749	2	202189727	T	C	0.8551	-0.3513	0.0544	1.061e-10	0.04522	201598166	202652434	0.0668604	-0.351808	0.0551753	2.60156e-10	0.183706	0.0504294	0.000277723	intron_variant	ENSG00000155749	1	missense_variant	chr2:202149589_C_G	0.984589	Q14790	CASP8	ENSG00000064012	18158-45	CASP_8_INF	0	rs35550815|rs1045485	Folkersen_2020_NatMetab|Sun_2022_bioRxiv
CBLN4	Olink Explore 1536	Oncology	1	chr20:54261337_C_T	rs6014442	20	54261337	T	C	0.7125	-0.2699	0.0427	2.693e-10	0.05676	54072496	55080528	0.074669	-0.27134	0.0432284	4.84572e-10	-0.14319	0.0362652	8.1867e-05	intergenic_variant	-	0	#N/A	#N/A	#N/A	Q9NTU7	CBLN4	ENSG00000054803	5688-65		0	rs6024302|rs4811612|rs141151984|rs4811613|rs12624596	Zhang_2022_NatGet_AApop|Zhang_2022_NatGet_EApop|Ferkingstad_2021_NatGen|Pietzner_2021_Science|Sun_2022_bioRxiv
CCL14	Olink Explore 1536	Cardiometabolic	2	chr17:34315633_A_G	rs12051658	17	34315633	A	G	0.9149	1.0502	0.0629	1.222e-62	0.3682	33810327	34829100	0.419117	0.777781	0.0738961	8.03327e-25	-0.525842	0.0601314	5.2491e-18	intron_variant	ENSG00000213494	0	3_prime_UTR_variant	chr17:34310702_A_G	0.641253	Q16627	CCL14	ENSG00000213494	2900-53	CCL14_CAR	0	rs41341749|rs9903158|rs9892586|rs10491118|rs12051658|rs9899684|rs72830000|rs56368570|rs147616880|rs72831703	Ferkingstad_2021_NatGen|Katz_2021_Circulation|Zhang_2022_NatGet_EApop|Zhang_2022_NatGet_AApop|Suhre_2017_NatComm|Gudjonsson_2022_NatComm|Pietzner_2021_Science|Pietzner_2021_NatComm|Sun_2018_Nature|Sun_2022_bioRxiv
CCL14	Olink Explore 1536	Cardiometabolic	1	chr17:34335694_C_T	rs7222922	17	34335694	T	C	0.1096	-0.8589	0.0569	1.836e-51	0.901	33810327	34829100	0.999999	-0.49963	0.0656886	5.76132e-14	-0.590711	0.0572287	2.8604e-24	downstream_gene_variant	ENSG00000167236	0	#N/A	#N/A	#N/A	Q16627	CCL14	ENSG00000213494	2900-53	CCL14_CAR	0	rs41341749|rs2735484|rs7222922|rs854655|rs6505500|rs7211894|rs1003645|rs56368570	Ferkingstad_2021_NatGen|Katz_2021_Circulation|Zhang_2022_NatGet_EApop|Zhang_2022_NatGet_AApop|Suhre_2017_NatComm|Gudjonsson_2022_NatComm|Pietzner_2021_Science|Pietzner_2021_NatComm|Sun_2022_bioRxiv
CCL15	Olink Explore 1536	Cardiometabolic	1	chr17:34329044_G_T	rs41508645	17	34329044	T	G	0.9297	-1.5628	0.0596	1.62e-151	0.02341	33823476	34829084	0.971378	-1.59323	0.0599415	2.48594e-122	1.53321	0.0468436	9.65857e-183	5_prime_UTR_variant	ENSG00000267596	0	5_prime_UTR_variant	chr17:34328646_D_I	1	Q16663	CCL15	ENSG00000267596	18289-16	CCL15_CAR3	0	rs712048|rs854624|rs1719194|rs7221769|rs41508645|rs854628|rs201274146|rs854626	Zhang_2022_NatGet_EApop|Ferkingstad_2021_NatGen|Zhang_2022_NatGet_AApop|Katz_2021_Circulation|Suhre_2017_NatComm|Gudjonsson_2022_NatComm|Pietzner_2021_NatComm|Pietzner_2021_Science|Sun_2018_Nature|Gilly_2020_NatComm|Sun_2022_bioRxiv
CCL16	Olink Explore 1536	Cardiometabolic	2	chr17:33855074_C_T	rs77426457	17	33855074	T	C	0.0013	2.6888	0.5763	3.075e-06	0.883	33803529	34808532	0.999975	3.57517	0.483408	2.66353e-13	10.4082	17.0956	0.542724	intron_variant	ENSG00000205045	0	#N/A	#N/A	#N/A	O15467	CCL16	ENSG00000161573	4913-78	CCL16_CAR3	1	#N/A	#N/A
CCL16	Olink Explore 1536	Cardiometabolic	1	chr17:34306106_A_G	rs10445391	17	34306106	A	G	0.9096	1.2617	0.053	2.19e-125	0.4357	33803529	34808532	0.999704	1.33454	0.0529944	2.73217e-112	-1.26037	0.0421546	2.92403e-158	intron_variant	ENSG00000161573	0	3_prime_UTR_variant	chr17:34304264_A_G	0.771597	O15467	CCL16	ENSG00000161573	4913-78	CCL16_CAR3	0	rs33995560|rs112689088|rs10445391	Ferkingstad_2021_NatGen|Zhang_2022_NatGet_EApop|Zhang_2022_NatGet_AApop|Suhre_2017_NatComm|Gudjonsson_2022_NatComm|Pietzner_2021_NatComm|Pietzner_2021_Science|Sun_2018_Nature|Gilly_2020_NatComm|Sun_2022_bioRxiv
CCL18	Olink Explore 1536	Cardiometabolic	1	chr17:34391617_A_G	rs2015086	17	34391617	A	G	0.8527	-0.7228	0.0488	1.234e-49	0.6246	33891640	34899392	0.675685	-0.732757	0.0493827	8.5975e-46	0.761296	0.0415034	9.90825e-69	upstream_gene_variant	ENSG00000006074	0	intron_variant	chr17:34393028_C_T	0.968886	P55774	CCL18	ENSG00000006074	3044-3	CCL18_CAR	0	rs9895246|rs12449417|rs12449418|rs854469|rs144423871|rs2015086|rs9904601|rs854461|rs712042|rs62079697	Zhang_2022_NatGet_AApop|Ferkingstad_2021_NatGen|Zhang_2022_NatGet_EApop|Katz_2021_Circulation|Suhre_2017_NatComm|Pietzner_2021_Science|Gudjonsson_2022_NatComm|Pietzner_2021_NatComm|Sun_2018_Nature|Sun_2022_bioRxiv
CCL23	Olink Explore 1536	Inflammation	1	chr17:34326215_A_C	rs712048	17	34326215	A	C	0.1253	-0.6301	0.0569	1.709e-28	0.8352	33840096	34845005	1	-0.646746	0.0573142	4.10074e-28	0.691482	0.0468497	1.73558e-46	intron_variant	ENSG00000267596	1	missense_variant	chr17:34340284_C_T	0.625087	P55773	CCL23	ENSG00000167236	2913-1|3028-36	CCL23_INF	0	rs712048|rs854624|rs2735484|rs854655|rs7211894|rs1003645|rs41508645|rs854628|rs201274146|rs854626	Zhang_2022_NatGet_EApop|Ferkingstad_2021_NatGen|Zhang_2022_NatGet_AApop|Katz_2021_Circulation|Suhre_2017_NatComm|Gudjonsson_2022_NatComm|Pietzner_2021_NatComm|Pietzner_2021_Science|Sun_2018_Nature|Gilly_2020_NatComm|Sun_2022_bioRxiv
CCL24	Olink Explore 1536	Inflammation	3	chr7:75444905_A_G	rs76312007	7	75444905	A	G	0.8279	-0.5501	0.0492	4.748e-29	0.1644	74940983	75952674	0.460461	-0.676803	0.0399416	8.65418e-58	0.719241	0.0336203	4.04303e-90	intron_variant	ENSG00000106178	0	intron_variant	chr7:75445377_A_G	1	O00175	CCL24	ENSG00000106178	4128-27	CCL24_CAR3	0	rs73359762|rs7793676|rs873973|rs113446740	Ferkingstad_2021_NatGen|Gilly_2020_NatComm|Sun_2022_bioRxiv
CCL24	Olink Explore 1536	Inflammation	4	chr7:75448132_G_T	rs73144162	7	75448132	T	G	0.1027	0.1419	0.0647	0.02821	0.664	74940983	75952674	0.525254	0.343613	0.0469846	4.81036e-13	0.345254	0.0385241	8.17319e-19	intron_variant	ENSG00000106178	0	intron_variant	chr7:75444675_A_C	1	O00175	CCL24	ENSG00000106178	4128-27	CCL24_CAR3	0	rs73144162	Sun_2022_bioRxiv
CCL24	Olink Explore 1536	Inflammation	2	chr7:75449338_G_T	7:75449338_T_G	7	75449338	T	G	0.5994	0.7423	0.0346	5.67e-102	0.1181	74940983	75952674	0.99996	0.226876	0.03425	5.30532e-11	-0.241119	0.0289861	1.8032e-16	intron_variant	ENSG00000106178	0	intron_variant	chr7:75448018_C_G	1	O00175	CCL24	ENSG00000106178	4128-27	CCL24_CAR3	1	#N/A	#N/A
CCL24	Olink Explore 1536	Inflammation	1	chr7:75460393_A_G	rs2024050	7	75460393	A	G	0.1152	1.2526	0.0481	1.76e-149	0.04269	74940983	75952674	0.969631	1.34208	0.0451629	3.46988e-145	-1.49116	0.0405142	1.15313e-218	upstream_gene_variant	ENSG00000219039	0	#N/A	#N/A	#N/A	O00175	CCL24	ENSG00000106178	4128-27	CCL24_CAR3	0	rs6970107|rs6467885|rs6467887|rs2024050|rs6969965|rs7809058	Ferkingstad_2021_NatGen|Pietzner_2021_Science|Gudjonsson_2022_NatComm|Pietzner_2021_NatComm|Gilly_2020_NatComm|Sun_2022_bioRxiv
CCL25	Olink Explore 1536	Inflammation	2	chr19:8095652_C_T	rs12610269	19	8095652	T	C	0.5118	0.3534	0.0366	4.639e-22	0.3685	7617651	8627534	0.0781142	0.296025	0.0333324	2.42486e-18	-0.327575	0.0280122	1.9235e-30	intergenic_variant	-	0	#N/A	#N/A	#N/A	O15444	CCL25	ENSG00000131142	2705-5	CCL25_INF	0	rs12980552|rs2081165|rs35473070|rs1593072|rs7246289|rs11880419|rs6603134|rs882951	Zhang_2022_NatGet_AApop|Ferkingstad_2021_NatGen|Zhang_2022_NatGet_EApop|Gudjonsson_2022_NatComm|Pietzner_2021_Science|Suhre_2017_NatComm|Sun_2022_bioRxiv
CCL25	Olink Explore 1536	Inflammation	1	chr19:8121360_A_G	rs2032887	19	8121360	A	G	0.7628	-0.6886	0.0405	7.216e-65	0.7558	7617651	8627534	1	-0.680451	0.0396869	5.39754e-59	0.702641	0.0328194	2.99065e-90	missense_variant	ENSG00000131142	1	missense_variant	chr19:8121360_A_G	1	O15444	CCL25	ENSG00000131142	2705-5	CCL25_INF	0	rs3826741|rs2032887|rs7259568|rs62124688	Zhang_2022_NatGet_EApop|Ferkingstad_2021_NatGen|Gudjonsson_2022_NatComm|Sun_2018_Nature|Pietzner_2021_NatComm|Pietzner_2021_Science|Sun_2022_bioRxiv
CCL26	Olink Explore 1536	Inflammation	1	chr7:75401263_C_T	rs41463245	7	75401263	T	C	0.0105	-1.1464	0.1966	5.545e-09	0.8024	74898851	75919214	0.762607	-1.16609	0.198405	5.42204e-09	-0.621261	0.185332	0.000819401	stop_gained	ENSG00000006606	1	stop_gained	chr7:75401263_C_T	1	Q9Y258	CCL26	ENSG00000006606	9168-31		0	rs117475584|rs41463245	Sun_2022_bioRxiv
CCL3	Olink Explore 1536	Inflammation	1	chr17:34422853_C_T	rs551762498	17	34422853	T	C	0.7598	-0.3589	0.044	3.435e-16	0.01341	33915602	34917515	0.23928	-0.35601	0.0447144	3.96256e-15	0.368137	0.0366447	4.1391e-23	intergenic_variant	-	0	synonymous_variant	chr17:34416537_A_G	0.921537	P10147	CCL3	ENSG00000006075	3040-59	CCL3_CAR2	0	rs854471|rs854476|rs862807|rs1634493|rs1063340|rs1719130|rs201002315|rs1049746|rs1634517|rs1719153|rs1357365|rs1130371|rs1634494|rs1719205|rs1719124|rs2188973|rs1634529|rs1049807|rs2188974|rs854473|rs764871|rs1719125|rs1634490|rs1634507	Ferkingstad_2021_NatGen|Zhang_2022_NatGet_EApop|Zhang_2022_NatGet_AApop|Pietzner_2021_Science|Gudjonsson_2022_NatComm|Folkersen_2017_PlosGen|Folkersen_2020_NatMetab|Sun_2022_bioRxiv
CCL4	Olink Explore 1536	Inflammation	1	chr17:34478844_C_T	rs4795114	17	34478844	T	C	0.1306	-0.3703	0.0583	2.169e-10	0.001693	33930983	34933014	0.285539	-0.448668	0.0568557	6.80104e-15	-0.506402	0.0469487	2.76344e-26	intron_variant	ENSG00000267118	0	#N/A	#N/A	#N/A	P13236	CCL4	ENSG00000129277		CCL4_INF	0	rs4796170|17:34485994_T_G|rs3213636	Pietzner_2021_Science|Suhre_2017_NatComm
CCL4	Olink Explore 1536	Inflammation	3	chr17:34820303_C_T	rs8072769	17	34820303	T	C	0.1036	-0.5643	0.065	4.013e-18	0.08031	33930983	34933014	0.752138	-0.672773	0.0642931	1.45556e-24	-0.592086	0.0522127	8.71432e-29	intergenic_variant	-	0	#N/A	#N/A	#N/A	P13236	CCL4	ENSG00000129277		CCL4_INF	0	rs8064426|17:34819598_I_D|rs9911791	Gudjonsson_2022_NatComm|Pietzner_2021_NatComm|Pietzner_2021_Science|Folkersen_2020_NatMetab
CCL4	Olink Explore 1536	Inflammation	2	chr17:34823005_C_T	rs113308217	17	34823005	T	C	0.9722	0.5474	0.1328	3.766e-05	0.1015	33930983	34933014	0.837577	0.731253	0.12632	9.08172e-09	-0.728085	0.106369	1.06451e-11	intergenic_variant	-	0	#N/A	#N/A	#N/A	P13236	CCL4	ENSG00000129277		CCL4_INF	0	rs113308217	Ferkingstad_2021_NatGen|Pietzner_2021_Science|Sun_2022_bioRxiv
CCL5	Olink Explore 1536	Cardiometabolic	1	chr17:34221702_G_T	rs7215845	17	34221702	T	G	0.1479	-0.3383	0.057	3.008e-09	0.2774	33698495	34707797	0.0964301	-0.331625	0.0575479	1.05667e-08	-0.46225	0.0471777	4.33974e-22	intron_variant	ENSG00000266999	0	3_prime_UTR_variant	chr17:34199162_A_G	0.71364	P13501	CCL5	ENSG00000161570	5480-49	CCL5_CAR	0	rs4239252|rs2107538|rs2735475|rs3817655|rs8080959|rs78655848|rs7211393|17:34160160_I_D|rs4796106	Ferkingstad_2021_NatGen|Zhang_2022_NatGet_EApop|Zhang_2022_NatGet_AApop|Pietzner_2021_Science|Gudjonsson_2022_NatComm|Pietzner_2021_NatComm|Suhre_2017_NatComm|Sun_2022_bioRxiv
CCL8	Olink Explore 1536	Oncology	3	chr17:32533423_A_T	rs12601658	17	32533423	A	T	0.2322	-0.1975	0.0472	2.887e-05	0.5692	32146055	33148421	0.162635	-0.220331	0.036763	2.73106e-09	-0.254763	0.0310449	4.45e-16	intergenic_variant	-	0	#N/A	#N/A	#N/A	P80075	CCL8	ENSG00000108700	13748-4	MCP_2_INF	0	rs12601658|rs57723662|rs12450341|rs79722574	Ferkingstad_2021_NatGen|Zhang_2022_NatGet_EApop|Gudjonsson_2022_NatComm|Pietzner_2021_Science|Folkersen_2020_NatMetab|Sun_2022_bioRxiv
CCL8	Olink Explore 1536	Oncology	2	chr17:32647357_A_T	rs34202026	17	32647357	A	T	0.9781	0.7808	0.1374	1.326e-08	0.9192	32146055	33148421	0.956848	0.898144	0.107072	1.3983e-16	-0.881352	0.0868764	1.60309e-23	missense_variant	ENSG00000108700	1	missense_variant	chr17:32647357_A_T	1	P80075	CCL8	ENSG00000108700	13748-4	MCP_2_INF	0	rs74832623|rs34202026	Zhang_2022_NatGet_EApop|Ferkingstad_2021_NatGen|Pietzner_2021_Science|Sun_2022_bioRxiv
CCL8	Olink Explore 1536	Oncology	1	chr17:32647831_A_C	rs1133763	17	32647831	A	C	0.8478	1.1545	0.0445	2.38e-148	0.7718	32146055	33148421	0.333288	1.17619	0.0428807	1.89964e-128	-1.19193	0.0358142	1.62513e-187	missense_variant	ENSG00000108700	1	missense_variant	chr17:32647831_A_C	1	P80075	CCL8	ENSG00000108700	13748-4	MCP_2_INF	0	rs3138036|rs3138037|rs11654149|rs4795912|rs1133763|rs11342894|rs442319	Ferkingstad_2021_NatGen|Zhang_2022_NatGet_AApop|Zhang_2022_NatGet_EApop|Katz_2021_Circulation|Suhre_2017_NatComm|Pietzner_2021_Science|Gudjonsson_2022_NatComm|Pietzner_2021_NatComm|Sun_2018_Nature|Sun_2022_bioRxiv
CCN2	Olink Explore 1536	Inflammation	1	chr6:132298235_A_G	rs928504	6	132298235	A	G	0.209	-0.5559	0.0472	4.996e-32	0.3093	131769316	132772513	0.20682	-0.528123	0.0466134	2.57292e-28	-0.541525	0.0385886	2.03584e-42	intron_variant	ENSG00000227220	0	upstream_gene_variant	chr6:132277020_A_G	0.600242	P29279	CTGF	ENSG00000118523	2975-19		0	rs1930995|rs7767139	Gudjonsson_2022_NatComm|Sun_2022_bioRxiv
CCN2	Olink Explore 1536	Inflammation	2	chr6:132298411_A_C	rs145577442	6	132298411	A	C	0.9908	-1.7353	0.2196	2.741e-15	0.4174	131769316	132772513	0.94021	-1.5423	0.209922	3.77878e-13	1.955	0.20829	1.92255e-20	intron_variant	ENSG00000227220	0	#N/A	#N/A	#N/A	P29279	CTGF	ENSG00000118523	2975-19		0	rs145577442	Sun_2022_bioRxiv
CCN3	Olink Explore 1536	Cardiometabolic	2	chr8:120401169_A_T	rs72684286	8	120401169	A	T	0.2589	-0.22	0.0407	6.481e-08	0.9007	119928546	120936593	0.0720159	-0.265535	0.0413806	2.01142e-10	-0.190808	0.0345896	3.99325e-08	downstream_gene_variant	ENSG00000206776	1	missense_variant	chr8:120429024_A_G	0.984408	P48745	NOV	ENSG00000136999	2737-22	NOV_DEV	0	chr8:119405348|rs80309268|rs34112166|rs58936256|rs2279112|rs4871221|rs58248492	Ferkingstad_2021_NatGen|Gudjonsson_2022_NatComm|Pietzner_2021_NatComm|Sun_2018_Nature|Pietzner_2021_Science|Sun_2022_bioRxiv
CCN3	Olink Explore 1536	Cardiometabolic	1	chr8:120431506_A_G	rs11538929	8	120431506	A	G	0.0999	-0.2837	0.0572	7.21e-07	0.02193	119928546	120936593	0.415805	-0.354768	0.0581814	1.45757e-09	-0.421006	0.0492154	2.59832e-17	missense_variant	ENSG00000136999	1	missense_variant	chr8:120431506_A_G	1	P48745	NOV	ENSG00000136999	2737-22	NOV_DEV	0	rs11538929	Sun_2022_bioRxiv
CCN4	Olink Explore 1536	Oncology	2	chr8:134135966_D_I	rs36076027	8	134135966	D	I	0.2264	0.5507	0.0479	1.204e-30	0.2509	133703282	134742587	0.156762	0.592314	0.0432808	1.1467e-39	0.591012	0.0361985	8.7745e-56	intron_variant	ENSG00000042832	0	#N/A	#N/A	#N/A	O95388	WISP1	ENSG00000104415	13692-154|3057-55	WISP_1_ONC2	0	rs16904832|rs2294023|rs11784362	Ferkingstad_2021_NatGen|Zhang_2022_NatGet_EApop|Gudjonsson_2022_NatComm|Pietzner_2021_Science
CCN4	Olink Explore 1536	Oncology	3	chr8:134162083_G_T	rs12550282	8	134162083	T	G	0.2689	0.1526	0.0444	0.0005927	0.08716	133703282	134742587	0.0923115	0.227129	0.0386775	5.58493e-09	0.172638	0.0331082	2.06983e-07	intergenic_variant	-	0	#N/A	#N/A	#N/A	O95388	WISP1	ENSG00000104415	13692-154|3057-55	WISP_1_ONC2	0	rs4403389	Sun_2022_bioRxiv
CCN4	Olink Explore 1536	Oncology	4	chr8:134193546_A_G	rs13272354	8	134193546	A	G	0.275	0.5643	0.0414	2.483e-42	0.4044	133703282	134742587	0.512335	0.389664	0.0388076	8.1224e-23	0.442727	0.0323003	1.22562e-40	intergenic_variant	-	0	intron_variant	chr8:134205713_A_G	0.602262	O95388	WISP1	ENSG00000104415	13692-154|3057-55	WISP_1_ONC2	0	rs7843546|rs2013158|rs35472615	Ferkingstad_2021_NatGen|Gudjonsson_2022_NatComm|Pietzner_2021_NatComm|Sun_2018_Nature|Pietzner_2021_Science|Sun_2022_bioRxiv
CCN4	Olink Explore 1536	Oncology	1	chr8:134206279_C_T	rs16893344	8	134206279	T	C	0.3541	-0.636	0.0382	3.012e-62	0.6474	133703282	134742587	0.294669	-0.458942	0.0373326	9.21074e-33	-0.42052	0.0312723	2.99627e-39	intron_variant	ENSG00000104415	0	intron_variant	chr8:134207450_A_G	1	O95388	WISP1	ENSG00000104415	13692-154|3057-55	WISP_1_ONC2	0	rs72731505|rs12156037|rs60282000|rs55884058|rs112928658|rs4588834	Zhang_2022_NatGet_EApop|Zhang_2022_NatGet_AApop|Ferkingstad_2021_NatGen|Gudjonsson_2022_NatComm|Pietzner_2021_Science|Sun_2022_bioRxiv
CCN5	Olink Explore 1536	Neurology	2	chr20:43322869_C_T	rs6130671	20	43322869	T	C	0.5625	0.2355	0.0324	3.626e-13	0.1159	42843485	43857150	0.16019	0.225872	0.032399	5.21094e-12	0.217898	0.0279286	1.05469e-14	intron_variant	ENSG00000132832	0	#N/A	#N/A	#N/A	O76076	WISP2	ENSG00000064205	6392-7		0	rs754077|rs6065746|rs2038893	Zhang_2022_NatGet_EApop|Ferkingstad_2021_NatGen|Gudjonsson_2022_NatComm|Pietzner_2021_Science|Sun_2022_bioRxiv
CCN5	Olink Explore 1536	Neurology	1	chr20:43347291_C_T	rs6130677	20	43347291	T	C	0.5248	-0.2411	0.0359	1.86e-11	0.3704	42843485	43857150	0.998905	-0.221628	0.0356872	7.32014e-10	-0.200572	0.0307079	8.56434e-11	intron_variant	ENSG00000064205	0	intron_variant	chr20:43347291_C_T	1	O76076	WISP2	ENSG00000064205	6392-7		0	rs6130677	Zhang_2022_NatGet_EApop|Ferkingstad_2021_NatGen|Sun_2022_bioRxiv
CD101	Olink Explore Expansion	Oncology_II	1	chr1:117544331_A_C	rs12130298	1	117544331	A	C	0.9109	1.1867	0.0617	1.753e-82	0.8008	117044382	118079167	1	1.23523	0.0542071	1.9788e-95	-1.23536	0.0513908	3.70641e-110	upstream_gene_variant	ENSG00000134256	0	upstream_gene_variant	chr1:117544331_A_C	1	Q93033	CD101	ENSG00000134256			0	rs12130298	Sun_2022_bioRxiv
CD101	Olink Explore Expansion	Oncology_II	5	chr1:117550327_C_T	rs2806873	1	117550327	T	C	0.185	-0.1602	0.0512	0.001754	0.464	117044382	118079167	0.363697	-0.245657	0.0400517	1.17381e-09	-0.268481	0.0366007	3.40653e-13	intron_variant	ENSG00000134256	0	intron_variant	chr1:117547790_A_G	1	Q93033	CD101	ENSG00000134256			0	rs10801918	Zhang_2022_NatGet_EApop
CD101	Olink Explore Expansion	Oncology_II	4	chr1:117554352_C_T	rs41276560	1	117554352	T	C	0.0042	-1.4519	0.3454	2.627e-05	0.298	117044382	118079167	0.993652	-2.04098	0.26695	4.31891e-14	-1.6366	0.28311	8.82858e-09	missense_variant	ENSG00000134256	1	missense_variant	chr1:117554352_C_T	1	Q93033	CD101	ENSG00000134256			1	#N/A	#N/A
CD101	Olink Explore Expansion	Oncology_II	6	chr1:117558722_C_T	rs12097676	1	117558722	T	C	0.0727	-0.6851	0.076	1.978e-19	0.7347	117044382	118079167	0.360379	-0.720794	0.060583	6.7723e-31	-0.652957	0.0530989	2.34856e-33	intron_variant	ENSG00000134256	1	missense_variant	chr1:117560058_C_G	0.99983	Q93033	CD101	ENSG00000134256			0	rs74113328	Zhang_2022_NatGet_EApop
CD101	Olink Explore Expansion	Oncology_II	2	chr1:117561794_G_T	rs12735582	1	117561794	T	G	0.0566	0.8466	0.0817	3.662e-25	0.6502	117044382	118079167	0.999998	0.700816	0.0653407	1.14848e-25	0.665647	0.0557326	1.24303e-31	intron_variant	ENSG00000134256	0	intron_variant	chr1:117561794_G_T	1	Q93033	CD101	ENSG00000134256			1	#N/A	#N/A
CD101	Olink Explore Expansion	Oncology_II	3	chr1:117576522_A_T	rs34223095	1	117576522	A	T	0.9336	-0.5782	0.0797	3.963e-13	0.3044	117044382	118079167	0.999774	-0.48502	0.0637533	5.70892e-14	0.556	0.0599243	5.0627e-20	missense_variant	ENSG00000134256	1	missense_variant	chr1:117576522_A_T	1	Q93033	CD101	ENSG00000134256			1	#N/A	#N/A
CD109	Olink Explore 1536	Neurology	1	chr6:74451275_C_G	rs13195592	6	74451275	C	G	0.0154	1.4123	0.1726	2.804e-16	0.9481	73905508	75038040	0.976314	0.902397	0.138795	1.17141e-10	0.718389	0.11168	1.62604e-10	intron_variant	ENSG00000156535	0	intron_variant	chr6:74451275_C_G	1	Q6YHK3	CD109	ENSG00000156535	3290-50	CD109_DEV	0	rs13195592	Zhang_2022_NatGet_EApop|Pietzner_2021_Science|Sun_2022_bioRxiv
CD109	Olink Explore 1536	Neurology	2	chr6:74485768_C_T	rs2164755	6	74485768	T	C	0.6357	-0.8673	0.0332	2.3e-150	0.4438	73905508	75038040	0.0497697	-0.920652	0.0341261	3.59739e-125	0.885788	0.0291474	1.92978e-162	intron_variant	ENSG00000156535	1	missense_variant	chr6:74497009_A_G	0.987073	Q6YHK3	CD109	ENSG00000156535	3290-50	CD109_DEV	0	rs2351311|rs4708081|rs4708089|rs2882704|rs1973483|rs10455097|rs6903575|rs57799429|rs573195220|rs7771585|rs6917630	Ferkingstad_2021_NatGen|Zhang_2022_NatGet_AApop|Zhang_2022_NatGet_EApop|Gudjonsson_2022_NatComm|Suhre_2017_NatComm|Sun_2018_Nature|Pietzner_2021_Science|Pietzner_2021_NatComm|Sun_2022_bioRxiv
CD109	Olink Explore 1536	Neurology	3	chr6:74498753_A_G	rs72957350	6	74498753	A	G	0.8509	0.0677	0.0555	0.2228	0.254	73905508	75038040	0.0950474	-0.310701	0.0450212	8.41057e-12	0.34747	0.0384708	4.44519e-19	intron_variant	ENSG00000156535	0	3_prime_UTR_variant	chr6:74535163_A_T	0.721632	Q6YHK3	CD109	ENSG00000156535	3290-50	CD109_DEV	0	rs72957333|rs3005495|rs41266753	Zhang_2022_NatGet_EApop|Gudjonsson_2022_NatComm
CD14	Olink Explore 1536	Cardiometabolic	1	chr5:140016064_D_I	rs199973234	5	140016064	D	I	0.3307	-0.284	0.0416	9.015e-12	0.2844	139511313	140513286	0.181065	-0.297109	0.0421991	3.2433e-12	-0.24037	0.0360113	3.33685e-11	upstream_gene_variant	ENSG00000113119	0	upstream_gene_variant	chr5:140013567_G_T	0.64387	P08571	CD14	ENSG00000170458	16914-104|8969-49		0	rs250425|rs60745418|rs5744454|rs5744441|rs3138074	Zhang_2022_NatGet_EApop|Zhang_2022_NatGet_AApop|Ferkingstad_2021_NatGen|Pietzner_2021_Science|Gudjonsson_2022_NatComm|Yao_2018_NatComm|Sun_2022_bioRxiv
CD160	Olink Explore 1536	Inflammation	1	chr1:145704167_C_T	rs148311134	1	145704167	T	C	0.0047	-1.471	0.2997	9.216e-07	0.4007	145195798	146215614	0.997003	-1.60161	0.29003	4.11648e-08	-1.17002	0.175067	3.15671e-11	missense_variant	ENSG00000117281	1	missense_variant	chr1:145704167_C_T	1	O95971	CD160	ENSG00000117281	17677-47	CD160_ONC2	0	rs148311134	Sun_2022_bioRxiv
CD160	Olink Explore 1536	Inflammation	2	chr1:145705568_D_I	rs3835484	1	145705568	D	I	0.568	0.4182	0.0381	5.205e-28	0.3513	145195798	146215614	0.659605	0.451377	0.0380464	9.5286e-31	0.368638	0.0342743	3.77464e-26	intron_variant	ENSG00000117281	0	intron_variant	chr1:145703115_C_T	1	O95971	CD160	ENSG00000117281	17677-47	CD160_ONC2	0	rs3753436|rs9728526	Ferkingstad_2021_NatGen|Pietzner_2021_NatComm|Sun_2022_bioRxiv
CD164	Olink Explore 1536	Neurology	1	chr6:109671845_C_G	rs9487068	6	109671845	C	G	0.3371	-0.259	0.0414	3.767e-10	0.02028	109187717	110203762	0.0618435	-0.278362	0.041917	4.75251e-11	-0.323415	0.0346846	3.34108e-20	intron_variant	ENSG00000203799	0	3_prime_UTR_variant	chr6:109688538_A_C	0.98641	Q04900	CD164	ENSG00000135535		CD164_MET	0	rs6914498|rs6929023|rs34496161	Gilly_2020_NatComm|Sun_2022_bioRxiv
CD164L2	Olink Explore Expansion	Neurology_II	1	chr1:27709858_G_T	rs734725	1	27709858	T	G	0.0801	0.9795	0.0693	2.471e-45	0.7054	27205666	28209870	0.165839	1.00054	0.0704094	2.06486e-42	0.977444	0.0563292	3.05647e-62	upstream_gene_variant	ENSG00000174950	1	missense_variant	chr1:27709020_C_T	0.94628	Q6UWJ8	CD164L2	ENSG00000174950	6915-2		0	rs734725|rs2474283|rs2504785|rs112102359|rs74061781|rs74063832|rs528775298|rs9438578	Ferkingstad_2021_NatGen|Zhang_2022_NatGet_AApop|Zhang_2022_NatGet_EApop|Gudjonsson_2022_NatComm|Pietzner_2021_Science|Sun_2022_bioRxiv
CD177	Olink Explore 1536	Neurology	5	chr19:43825494_C_G	rs73554000	19	43825494	C	G	0.0174	1.8165	0.1462	1.988e-35	0.6269	43357811	44367480	0.758081	1.73152	0.12323	1.44402e-41	1.80652	0.100628	3.94117e-66	intergenic_variant	-	0	#N/A	#N/A	#N/A	Q8N6Q3	CD177	ENSG00000204936	13116-25	CD177_DEV	0	rs146747577|rs79338083|rs199806191|rs73554000|rs144494943|rs114734229	Zhang_2022_NatGet_EApop|Zhang_2022_NatGet_AApop|Ferkingstad_2021_NatGen|Sun_2018_Nature|Gudjonsson_2022_NatComm|Pietzner_2021_NatComm|Pietzner_2021_Science|Sun_2022_bioRxiv
CD177	Olink Explore 1536	Neurology	2	chr19:43835076_A_G	rs62113716	19	43835076	A	G	0.0883	-0.5069	0.0707	7.799e-13	0.9182	43357811	44367480	0.969218	-0.538106	0.0576855	5.18514e-20	-0.595562	0.0460673	1.54656e-36	intron_variant	ENSG00000231412	0	upstream_gene_variant	chr19:43853746_C_T	0.735345	Q8N6Q3	CD177	ENSG00000204936	13116-25	CD177_DEV	0	rs7249840|rs62114369|rs141697237|rs56195628|rs12460142|rs62113716	Ferkingstad_2021_NatGen|Zhang_2022_NatGet_EApop|Zhang_2022_NatGet_AApop|Pietzner_2021_Science|Sun_2022_bioRxiv
CD177	Olink Explore 1536	Neurology	4	chr19:43865324_A_G	rs200145410	19	43865324	A	G	0.3769	-0.5369	0.0448	4.47e-33	0.3366	43357811	44367480	0.34664	-0.48847	0.0433736	5.20854e-28	0.50607	0.0353306	5.06491e-44	3_prime_UTR_variant	ENSG00000204936	0	3_prime_UTR_variant	chr19:43865316_C_G	1	Q8N6Q3	CD177	ENSG00000204936	13116-25	CD177_DEV	1	#N/A	#N/A
CD177	Olink Explore 1536	Neurology	3	chr19:43866449_A_G	rs78718189	19	43866449	A	G	0.0974	-0.3313	0.0672	8.297e-07	0.9063	43357811	44367480	1	-0.727395	0.0563625	9.9123e-36	-0.752706	0.0434077	3.74038e-62	3_prime_UTR_variant	ENSG00000204936	0	3_prime_UTR_variant	chr19:43866449_A_G	1	Q8N6Q3	CD177	ENSG00000204936	13116-25	CD177_DEV	0	rs78718189	Ferkingstad_2021_NatGen|Zhang_2022_NatGet_EApop|Gudjonsson_2022_NatComm|Pietzner_2021_Science|Sun_2022_bioRxiv
CD177	Olink Explore 1536	Neurology	1	chr19:43875922_A_G	rs12980519	19	43875922	A	G	0.7089	0.5511	0.0437	1.836e-36	0.06465	43357811	44367480	0.999716	0.467778	0.0415551	5.48777e-28	0.499288	0.0332216	4.97682e-48	upstream_gene_variant	ENSG00000272396	0	#N/A	#N/A	#N/A	Q8N6Q3	CD177	ENSG00000204936	13116-25	CD177_DEV	0	rs12977607|chr19:43363373|rs4803617	Zhang_2022_NatGet_EApop|Ferkingstad_2021_NatGen
CD200R1	Olink Explore 1536	Inflammation	2	chr3:112647512_A_C	rs2141347	3	112647512	A	C	0.0428	1.7095	0.0866	7.828e-87	0.5831	112140056	113193969	0.0781414	1.64031	0.0795551	7.09648e-81	1.62154	0.0678242	3.64159e-109	intron_variant	ENSG00000163606	0	synonymous_variant	chr3:112642572_C_T	1	Q8TD46	CD200R1	ENSG00000163606	5103-30	CD200R1_NEU	0	rs145082435|rs77561169|rs16860233	Pietzner_2021_NatComm|Png_2021_NatComms|Sun_2022_bioRxiv
CD200R1	Olink Explore 1536	Inflammation	1	chr3:112647783_C_T	rs34985808	3	112647783	T	C	0.9809	1.489	0.1438	3.945e-25	0.1298	112140056	113193969	0.99961	1.21343	0.120959	8.8337e-23	-1.17423	0.1035	8.22593e-29	missense_variant	ENSG00000163606	1	missense_variant	chr3:112647783_C_T	1	Q8TD46	CD200R1	ENSG00000163606	5103-30	CD200R1_NEU	0	rs78641197|rs553476664|rs34985808	Zhang_2022_NatGet_EApop|Pietzner_2021_Science|Sun_2022_bioRxiv
CD200R1	Olink Explore 1536	Inflammation	3	chr3:112658807_A_C	rs9819079	3	112658807	A	C	0.5344	0.4508	0.0378	7.941e-33	0.06194	112140056	113193969	0.0848774	0.33402	0.0323511	5.54898e-24	0.258386	0.0280078	8.09435e-20	intron_variant	ENSG00000163606	1	missense_variant	chr3:112642568_C_G	0.96436	Q8TD46	CD200R1	ENSG00000163606	5103-30	CD200R1_NEU	0	rs62263759|rs6791672|rs7622812|rs55664715	Zhang_2022_NatGet_EApop|Sun_2018_Nature|Png_2021_NatComms|Sun_2022_bioRxiv
CD207	Olink Explore 1536	Oncology	2	chr2:71060111_A_G	rs17006436	2	71060111	A	G	0.0593	-0.7397	0.0807	5.118e-20	0.5639	70557347	71562952	0.999973	-0.557631	0.0789858	2.8417e-12	-0.680003	0.0659207	3.04735e-24	missense_variant	ENSG00000116031	1	missense_variant	chr2:71060111_A_G	1	Q9UJ71	CD207	ENSG00000116031	3361-26	CD207_ONC2	0	rs17006436	Sun_2022_bioRxiv
CD207	Olink Explore 1536	Oncology	1	chr2:71060936_C_G	rs17718987	2	71060936	C	G	0.3418	0.5567	0.0396	5.87e-45	0.5509	70557347	71562952	1	0.504269	0.0404621	1.41346e-33	0.457466	0.0343032	1.15371e-38	missense_variant	ENSG00000116031	1	missense_variant	chr2:71060936_C_G	1	Q9UJ71	CD207	ENSG00000116031	3361-26	CD207_ONC2	0	rs17718987	Sun_2022_bioRxiv
CD209	Olink Explore 1536	Cardiometabolic	1	chr19:7772173_C_G	rs4804774	19	7772173	C	G	0.2463	-0.3871	0.0475	3.422e-16	0.8371	7304879	8312464	0.999918	-0.392933	0.0478008	5.31138e-16	-0.377653	0.0388401	8.72581e-22	intergenic_variant	-	0	#N/A	#N/A	#N/A	Q9NNX6	CD209	ENSG00000090659	3029-52	CD209_DEV	0	rs4804774	Ferkingstad_2021_NatGen|Zhang_2022_NatGet_EApop|Zhang_2022_NatGet_AApop|Pietzner_2021_NatComm|Pietzner_2021_Science|Sun_2022_bioRxiv
CD22	Olink Explore 1536	Inflammation	1	chr19:35800662_G_T	rs10411704	19	35800662	T	G	0.7826	-0.2732	0.0472	7.048e-09	0.2811	35310164	36338258	0.952664	-0.290163	0.0477767	1.68803e-09	-0.219232	0.0404835	6.98804e-08	intron_variant	ENSG00000105695	0	upstream_gene_variant	chr19:35809800_A_G	0.708538	P20273	CD22	ENSG00000012124			0	rs10411704	Sun_2022_bioRxiv
CD226	Olink Explore Expansion	Inflammation_II	1	chr18:67544046_C_T	rs2469434	18	67544046	T	C	0.5791	0.254	0.0391	7.816e-11	0.51	66998394	68129039	0.0747083	0.270647	0.0398304	1.71729e-11	-0.310345	0.0345461	6.77456e-19	intron_variant	ENSG00000150637	1	missense_variant	chr18:67531642_C_T	0.731997	Q15762	CD226	ENSG00000150637	5062-60		1	#N/A	#N/A
CD244	Olink Explore 1536	Inflammation	2	chr1:160809003_A_G	rs6682654	1	160809003	A	G	0.5752	-0.2634	0.0392	1.913e-11	0.4921	160299950	161332692	0.0749289	-0.305728	0.0387826	7.23509e-15	-0.275482	0.0321539	2.32679e-17	intron_variant	ENSG00000122223	0	intron_variant	chr1:160802643_D_I	1	Q9BZW8	CD244	ENSG00000122223	5063-12	CD244_INF	0	rs6671710	Sun_2022_bioRxiv
CD244	Olink Explore 1536	Inflammation	1	chr1:160811374_C_G	rs115868021	1	160811374	C	G	0.9933	1.9352	0.244	2.176e-15	0.5089	160299950	161332692	0.999421	2.17166	0.243775	1.92344e-18	-2.34421	0.246221	5.65313e-21	missense_variant	ENSG00000122223	1	missense_variant	chr1:160811374_C_G	1	Q9BZW8	CD244	ENSG00000122223	5063-12	CD244_INF	0	rs115868021	Ferkingstad_2021_NatGen|Gudjonsson_2022_NatComm|Sun_2022_bioRxiv
CD27	Olink Explore 1536	Oncology	1	chr12:6551899_C_T	rs2886090	12	6551899	T	C	0.4006	-0.2341	0.0377	5.037e-10	0.08593	6054033	7060884	0.157054	-0.23127	0.0382436	1.97491e-09	-0.214477	0.0315349	1.43042e-11	upstream_gene_variant	ENSG00000139193	0	upstream_gene_variant	chr12:6553604_C_G	1	P26842	CD27	ENSG00000139193	5412-53	CD27_ONC2	0	rs1986755	Sun_2022_bioRxiv
CD274	Olink Explore 1536	Neurology	1	chr9:5453260_A_G	rs822340	9	5453260	A	G	0.261	-0.3172	0.0422	5.289e-14	0.6078	4950503	5970566	0.190185	-0.322705	0.0426213	7.42612e-14	0.40916	0.0346072	4.67768e-31	intron_variant	ENSG00000120217	0	intron_variant	chr9:5459705_A_T	1	Q9NZQ7	CD274	ENSG00000120217	5060-62	PD_L1_INF	0	rs822342|rs1411262|rs7041009	Zhang_2022_NatGet_EApop|Ferkingstad_2021_NatGen|Zhang_2022_NatGet_AApop|Katz_2021_Circulation|Gudjonsson_2022_NatComm|Pietzner_2021_NatComm|Pietzner_2021_Science|Sun_2022_bioRxiv
CD276	Olink Explore 1536	Inflammation	1	chr15:73994189_C_T	rs899271	15	73994189	T	C	0.0986	-1.2585	0.0518	1.85e-130	0.487	73476307	74506859	0.0734448	-1.28191	0.051841	4.4661e-109	-1.32923	0.0438634	9.70988e-162	intron_variant	ENSG00000103855	1	missense_variant	chr15:73995173_C_T	0.999698	Q5ZPR3	CD276	ENSG00000103855			0	rs2291014	Sun_2022_bioRxiv
CD2AP	Olink Explore 1536	Cardiometabolic	1	chr6:47447041_A_T	rs4715019	6	47447041	A	T	0.2798	0.3357	0.0446	4.87e-14	0.9159	46945525	48094999	0.024457	0.340113	0.0449403	7.61095e-14	0.357599	0.0369767	1.41857e-21	intron_variant	ENSG00000198087	0	3_prime_UTR_variant	chr6:47592463_A_G	0.794892	Q9Y5K6	CD2AP	ENSG00000198087		CD2AP_MET	0	rs9367279|rs9473117|rs149774097|rs78842280	Gilly_2020_NatComm|Sun_2022_bioRxiv
CD300A	Olink Explore Expansion	Inflammation_II	1	chr17:72461816_D_I	rs549465294	17	72461816	D	I	0.9543	0.5995	0.0959	4.122e-10	0.2933	71962555	72980933	0.265406	0.629406	0.0981502	2.06655e-10	-0.636764	0.0821518	1.55491e-14	upstream_gene_variant	ENSG00000167851	0	intron_variant	chr17:72466423_A_G	0.886834	Q9UGN4	CD300A	ENSG00000167851	5630-48		0	rs72844326|rs62087200|rs62087202|rs62087214|rs62087211	Ferkingstad_2021_NatGen|Zhang_2022_NatGet_AApop|Zhang_2022_NatGet_EApop|Katz_2021_Circulation|Pietzner_2021_Science|Gudjonsson_2022_NatComm|Pietzner_2021_NatComm|Sun_2018_Nature|Sun_2022_bioRxiv
CD300C	Olink Explore 1536	Neurology	1	chr17:72537878_A_G	rs2293188	17	72537878	A	G	0.1006	0.7563	0.0625	1.158e-33	0.7605	72037247	73042282	0.103289	0.759301	0.0633272	2.45561e-31	0.812394	0.0508786	1.35655e-53	splice_region_variant	ENSG00000167850	1	splice_region_variant	chr17:72537878_A_G	1	Q08708	CD300C	ENSG00000167850	5066-134	CLM_6_NEU	0	rs1305878|rs1171207|rs2293188|chr17:74542004|rs58440339|rs2089139|rs4007737|rs905705	Zhang_2022_NatGet_EApop|Zhang_2022_NatGet_AApop|Ferkingstad_2021_NatGen|Png_2021_NatComms|Pietzner_2021_Science|Pietzner_2021_NatComm|Sun_2022_bioRxiv
CD300E	Olink Explore 1536	Oncology	1	chr17:72593781_C_G	rs4788846	17	72593781	C	G	0.463	-0.2671	0.037	5.396e-13	0.5495	72106026	73119897	0.321664	-0.351998	0.0379173	7.65992e-20	-0.393218	0.0307749	9.09382e-36	downstream_gene_variant	ENSG00000182352	0	#N/A	#N/A	#N/A	Q496F6	CD300E	ENSG00000186407	10798-4		0	rs486287	Sun_2022_bioRxiv
CD300E	Olink Explore 1536	Oncology	2	chr17:72632779_D_I	rs368865561	17	72632779	D	I	0.4115	-0.1993	0.0381	1.636e-07	0.2895	72106026	73119897	0.07349	-0.287694	0.0385959	1.74942e-13	-0.172511	0.0322306	9.85832e-08	intergenic_variant	-	0	intron_variant	chr17:72618891_C_T	0.651685	Q496F6	CD300E	ENSG00000186407	10798-4		0	rs8081669|rs581157	Gudjonsson_2022_NatComm|Sun_2022_bioRxiv
CD300LF	Olink Explore 1536	Oncology	1	chr17:72700943_A_G	rs35489971	17	72700943	A	G	0.1738	-1.217	0.037	4.49e-237	0.2337	72190452	73209117	0.96493	-1.25754	0.0375035	1.28413e-173	1.2144	0.0296827	1.61102e-255	missense_variant	ENSG00000186074	1	missense_variant	chr17:72700943_A_G	1	Q8TDQ1	CD300LF	ENSG00000186074	5623-11	CLM_1_NEU	0	chr17:74703245|rs35489971|rs2384955|rs2034310	Ferkingstad_2021_NatGen|Pietzner_2021_NatComm|Png_2021_NatComms|Sun_2022_bioRxiv
CD300LG	Olink Explore 1536	Neurology	1	chr17:41926126_C_T	rs72836561	17	41926126	T	C	0.0354	-1.0005	0.0968	4.842e-25	0.3526	41424516	42440997	0.999675	-1.00623	0.0988181	2.13564e-23	-1.05528	0.0840994	1.30892e-34	missense_variant	ENSG00000161649	1	missense_variant	chr17:41926126_C_T	1	Q6UXG3	CD300LG	ENSG00000161649		CD300LG_DEV	0	rs72836561	Sun_2022_bioRxiv
CD33	Olink Explore 1536	Oncology	1	chr19:51728477_C_T	rs12459419	19	51728477	T	C	0.3258	-0.9755	0.0333	9e-189	0.3117	51228320	52247115	0.5	-0.438046	0.0286208	2.35435e-48	-0.46486	0.0235947	5.2979e-78	missense_variant	ENSG00000105383	1	missense_variant	chr19:51728477_C_T	1	P20138	CD33	ENSG00000105383	3166-92	CD33_NEX	0	rs3865444|rs12459419|rs35112940	Zhang_2022_NatGet_EApop|Ferkingstad_2021_NatGen|Katz_2021_Circulation|Zhang_2022_NatGet_AApop|Sun_2018_Nature|Suhre_2017_NatComm|Gudjonsson_2022_NatComm|Pietzner_2021_NatComm|Pietzner_2021_Science|Sun_2022_bioRxiv
CD33	Olink Explore 1536	Oncology	4	chr19:51728641_A_G	rs2455069	19	51728641	A	G	0.5553	-1.1598	0.0226	0	0.3698	51228320	52247115	0.763021	-0.874314	0.0271234	7.53556e-164	0.857401	0.0225515	1.71029e-229	missense_variant	ENSG00000105383	1	missense_variant	chr19:51728641_A_G	1	P20138	CD33	ENSG00000105383	3166-92	CD33_NEX	0	rs376584147|rs2455069|rs1710398	Ferkingstad_2021_NatGen|Png_2021_NatComms|Pietzner_2021_NatComm|Sun_2022_bioRxiv
CD33	Olink Explore 1536	Oncology	2	chr19:51749497_C_T	rs116953977	19	51749497	T	C	0.0399	0.9007	0.1009	4.392e-19	0.6823	51228320	52247115	0.997515	0.322299	0.052503	1.13618e-09	0.340628	0.0453846	9.8227e-14	downstream_gene_variant	ENSG00000268595	0	#N/A	#N/A	#N/A	P20138	CD33	ENSG00000105383	3166-92	CD33_NEX	0	rs116953977	Zhang_2022_NatGet_EApop|Ferkingstad_2021_NatGen|Pietzner_2021_Science|Sun_2022_bioRxiv
CD33	Olink Explore 1536	Oncology	3	chr19:51761614_A_G	rs62115999	19	51761614	A	G	0.0268	-1.0176	0.1261	6.912e-16	0.793	51228320	52247115	0.360337	-0.743913	0.0677139	8.52346e-27	-0.758812	0.0541361	2.52294e-42	intron_variant	ENSG00000179213	1	frameshift_variant	chr19:51729103_D_I	0.619075	P20138	CD33	ENSG00000105383	3166-92	CD33_NEX	0	chr19:51225847|rs62115997|rs201074739	Ferkingstad_2021_NatGen|Zhang_2022_NatGet_EApop|Pietzner_2021_Science|Sun_2022_bioRxiv
CD36	Olink Explore Expansion	Inflammation_II	1	chr7:80218961_C_T	rs6961069	7	80218961	T	C	0.3946	0.379	0.0395	8.086e-22	0.2183	79498891	80808593	0.448122	0.39367	0.0401304	6.87773e-22	0.345356	0.0342263	2.70654e-23	intron_variant	ENSG00000135218	0	5_prime_UTR_variant	chr7:80275455_A_C	0.740155	P16671	CD36	ENSG00000135218	2973-15		0	rs819441|rs1194179|rs1194178|rs6961069|rs11770907|rs7806711|rs62461689|rs17154155|rs10240336|rs11764390|rs13236689|rs28369066	Ferkingstad_2021_NatGen|Pietzner_2021_Science|Folkersen_2020_NatMetab|Sun_2022_bioRxiv
CD38	Olink Explore 1536	Oncology	1	chr4:15812889_D_I	rs11345150	4	15812889	D	I	0.2878	-0.367	0.0368	2.152e-23	0.9852	15279898	16354853	0.488072	-0.367013	0.0373428	5.79102e-22	-0.272704	0.0308718	2.46883e-18	intron_variant	ENSG00000004468	0	intron_variant	chr4:15792183_C_G	1	P28907	CD38	ENSG00000004468	11513-92	CD38_NEU	0	rs28703311|rs6449182|rs7659350	Pietzner_2021_NatComm|Sun_2022_bioRxiv
CD4	Olink Explore 1536	Inflammation	1	chr12:6896546_A_G	rs73053728	12	6896546	A	G	0.6886	0.3323	0.0413	9.287e-16	0.9417	6396024	7429974	0.897724	0.346105	0.0416663	2.67969e-16	-0.409191	0.0338101	2.09072e-32	upstream_gene_variant	ENSG00000010610	0	intron_variant	chr12:6904790_C_T	0.973699	P01730	CD4	ENSG00000010610	3143-3	CD4_CAR2	0	rs61916271|rs73053728	Ferkingstad_2021_NatGen|Zhang_2022_NatGet_EApop|Pietzner_2021_NatComm|Sun_2022_bioRxiv
CD40	Olink Explore 1536	Inflammation	1	chr20:44736371_D_I	rs5841620	20	44736371	D	I	0.7432	0.5152	0.0421	1.908e-34	0.2953	44246911	45258502	0.201493	0.521467	0.0425845	1.53912e-32	0.615904	0.0345863	3.40716e-65	intergenic_variant	-	0	5_prime_UTR_variant	chr20:44746982_C_T	0.984529	P25942	CD40	ENSG00000101017		CD40_INF	0	rs1883832|rs4239702|rs1569723|rs4810485|rs6065926	Ferkingstad_2021_NatGen|Pietzner_2021_NatComm|Pietzner_2021_Science|Folkersen_2017_PlosGen|Folkersen_2020_NatMetab|Sun_2022_bioRxiv
CD48	Olink Explore 1536	Inflammation	1	chr1:160654758_C_G	rs2295615	1	160654758	C	G	0.8576	0.9309	0.0489	7.431e-81	0.4529	160148536	161181641	1	0.881487	0.0501483	1.3483e-61	-0.881295	0.0426539	8.1464e-85	missense_variant	ENSG00000117091	1	missense_variant	chr1:160654758_C_G	1	P09326	CD48	ENSG00000117091	3292-75	CD48_ONC2	0	rs1980606|rs2295615	Zhang_2022_NatGet_AApop|Ferkingstad_2021_NatGen|Zhang_2022_NatGet_EApop|Pietzner_2021_NatComm|Pietzner_2021_Science|Sun_2022_bioRxiv
CD48	Olink Explore 1536	Inflammation	2	chr1:160681775_A_G	rs352684	1	160681775	A	G	0.4367	-0.3395	0.0388	2.186e-18	0.4844	160148536	161181641	0.997274	-0.199119	0.0359867	3.87423e-08	0.119985	0.0299912	6.58645e-05	upstream_gene_variant	ENSG00000117091	0	upstream_gene_variant	chr1:160681775_A_G	1	P09326	CD48	ENSG00000117091	3292-75	CD48_ONC2	0	rs352684	Zhang_2022_NatGet_EApop|Ferkingstad_2021_NatGen|Zhang_2022_NatGet_AApop|Katz_2021_Circulation|Pietzner_2021_Science|Sun_2022_bioRxiv
CD55	Olink Explore 1536	Cardiometabolic	1	chr1:207415133_C_T	rs6673890	1	207415133	T	C	0.2239	-0.4283	0.0442	3.026e-22	0.2979	206994853	208034311	0.0388704	-0.442043	0.0445519	2.441e-22	-0.484922	0.0358009	8.95407e-40	intergenic_variant	-	0	intron_variant	chr1:207529576_G_T	0.95922	P08174	CD55	ENSG00000196352	5069-9		0	rs4844574|rs17258843|rs61822669|rs1583090|rs4844589|rs12134133|rs6684804|rs11580387|rs28371583	Katz_2021_Circulation|Zhang_2022_NatGet_EApop|Ferkingstad_2021_NatGen|Zhang_2022_NatGet_AApop|Gudjonsson_2022_NatComm|Suhre_2017_NatComm|Pietzner_2021_Science|Sun_2018_Nature|Sun_2022_bioRxiv
CD59	Olink Explore 1536	Cardiometabolic	1	chr11:33743019_C_T	rs831630	11	33743019	T	C	0.3013	-0.2485	0.0373	2.663e-11	0.8892	33219807	34257991	0.341283	-0.255834	0.0376303	1.67463e-11	-0.251347	0.0306835	4.99933e-16	intron_variant	ENSG00000085063	0	intron_variant	chr11:33755956_C_T	1	P13987	CD59	ENSG00000085063	11514-196	CD59_CAR	0	rs831630|rs3794200|rs831636|rs704701|rs2273121	Zhang_2022_NatGet_EApop|Ferkingstad_2021_NatGen|Zhang_2022_NatGet_AApop|Gudjonsson_2022_NatComm|Pietzner_2021_NatComm|Pietzner_2021_Science|Sun_2018_Nature|Sun_2022_bioRxiv
CD5L	Olink Explore Expansion	Inflammation_II	1	chr1:157787253_A_T	rs12131778	1	157787253	A	T	0.4207	0.2851	0.0399	9.085e-13	0.9939	157300704	158368046	0.583925	0.285166	0.0405745	3.53646e-12	0.245173	0.0352107	4.73656e-12	intron_variant	ENSG00000163534	0	intron_variant	chr1:157811175_C_T	0.908796	O43866	CD5L	ENSG00000073754	3293-2		0	rs7522061|rs2210912|rs10430455|rs6675393|rs4971154|rs12131778|rs2777817|rs2765493|rs2765501|rs10908597|rs4971155|rs34477150	Katz_2021_Circulation|Zhang_2022_NatGet_AApop|Zhang_2022_NatGet_EApop|Ferkingstad_2021_NatGen|Pietzner_2021_NatComm|Gudjonsson_2022_NatComm|Pietzner_2021_Science|Suhre_2017_NatComm|Sun_2018_Nature|Yao_2018_NatComm|Gilly_2020_NatComm|Sun_2022_bioRxiv
CD6	Olink Explore 1536	Inflammation	1	chr11:60776209_C_T	rs11230563	11	60776209	T	C	0.3323	-0.7142	0.0374	1.776e-81	0.0914	60239115	61287849	0.524224	-0.733875	0.037718	2.44957e-73	-0.764612	0.0309154	1.17352e-115	missense_variant	ENSG00000013725	1	missense_variant	chr11:60776209_C_T	1	P30203	CD6	ENSG00000013725			0	rs11230563	Sun_2022_bioRxiv
CD7	Olink Explore Expansion	Inflammation_II	1	chr17:80281845_D_I	rs113199635	17	80281845	D	I	0.0496	-1.0336	0.0919	2.369e-29	0.4059	79772744	80775478	0.181505	-1.03189	0.0928619	2.38501e-27	-1.06931	0.0789162	8.42448e-40	intron_variant	ENSG00000141574	1	frameshift_variant	chr17:80274159_D_I	0.877338	P09564	CD7	ENSG00000173762	12008-3		0	rs3176831|rs73999860|rs150401551|rs116473040|rs77272176|rs79350859|rs77309989	Ferkingstad_2021_NatGen|Zhang_2022_NatGet_AApop|Zhang_2022_NatGet_EApop|Katz_2021_Circulation|Pietzner_2021_Science|Gudjonsson_2022_NatComm
CD70	Olink Explore 1536	Inflammation	2	chr19:6582267_A_G	rs71225428	19	6582267	A	G	0.4432	0.3115	0.0384	5.153e-16	0.7435	6083194	7104114	0.397688	0.361472	0.0358872	6.03787e-23	0.338252	0.0299825	1.61535e-28	downstream_gene_variant	ENSG00000125726	0	downstream_gene_variant	chr19:6582171_C_T	1	P32970	CD70	ENSG00000125726	5807-77	CD70_ONC2	0	rs11085182	Sun_2022_bioRxiv
CD70	Olink Explore 1536	Inflammation	3	chr19:6590789_A_G	rs344589	19	6590789	A	G	0.8685	0.6475	0.0534	8.414e-34	0.9425	6083194	7104114	0.46949	0.776091	0.0490896	3.38875e-51	-0.808836	0.0426239	5.37714e-73	intron_variant	ENSG00000125726	0	intron_variant	chr19:6586473_D_I	1	P32970	CD70	ENSG00000125726	5807-77	CD70_ONC2	0	rs344588|rs344590	Sun_2022_bioRxiv
CD70	Olink Explore 1536	Inflammation	1	chr19:6611336_C_G	rs7254538	19	6611336	C	G	0.5469	0.7249	0.0332	1.56e-105	0.1121	6083194	7104114	1	0.569033	0.0329878	1.29658e-59	0.537972	0.0286882	1.78276e-71	intergenic_variant	-	0	#N/A	#N/A	#N/A	P32970	CD70	ENSG00000125726	5807-77	CD70_ONC2	0	rs7254538	Sun_2022_bioRxiv
CD80	Olink Explore Expansion	Cardiometabolic_II	1	chr3:119280830_D_I	rs577299932	3	119280830	D	I	0.9014	-0.4824	0.065	1.112e-13	0.8684	118743140	119778449	0.0251715	-0.498149	0.066176	1.02474e-13	0.546785	0.0503623	1.33925e-26	upstream_gene_variant	ENSG00000121594	0	intron_variant	chr3:119276377_A_G	0.926125	P33681	CD80	ENSG00000121594	13726-4		1	#N/A	#N/A
CD8A	Olink Explore 1536	Neurology	1	chr2:87013771_A_C	rs3020728	2	87013771	A	C	0.8429	-0.4886	0.0533	5.201e-20	0.7831	86511729	87535519	0.677587	-0.511303	0.0539727	1.43029e-20	0.678537	0.0430042	1.86885e-52	intron_variant	ENSG00000153563	0	synonymous_variant	chr2:87016506_A_G	0.972903	P01732	CD8A	ENSG00000153563	15462-28	CD8A_INF	0	rs3020726	Zhang_2022_NatGet_AApop|Zhang_2022_NatGet_EApop|Ferkingstad_2021_NatGen|Gudjonsson_2022_NatComm|Pietzner_2021_Science|Pietzner_2021_NatComm|Sun_2022_bioRxiv
CDA	Olink Explore Expansion	Cardiometabolic_II	1	chr1:20915701_A_C	rs2072671	1	20915701	A	C	0.6573	0.3981	0.0403	5.504e-23	0.03649	20415441	21445401	0.994731	0.407514	0.0410876	2.53626e-22	-0.525189	0.0325287	1.12073e-54	missense_variant	ENSG00000158825	1	missense_variant	chr1:20915701_A_C	1	P32320	CDA	ENSG00000158825			1	#N/A	#N/A
CDCP1	Olink Explore 1536	Neurology	1	chr3:45188535_A_T	rs28364749	3	45188535	A	T	0.1642	-0.3346	0.0439	2.629e-14	0.1458	44623770	45687914	0.154987	-0.32433	0.0444262	5.26466e-13	-0.368492	0.0386778	5.32368e-21	upstream_gene_variant	ENSG00000163814	0	5_prime_UTR_variant	chr3:45187785_C_G	1	Q9H5V8	CDCP1	ENSG00000163814	16818-200|8589-13	CDCP1_INF	0	rs58868809|rs2276862|rs62244506|rs28364749	Zhang_2022_NatGet_AApop|Ferkingstad_2021_NatGen|Zhang_2022_NatGet_EApop|Gudjonsson_2022_NatComm|Pietzner_2021_NatComm|Pietzner_2021_Science|Sun_2022_bioRxiv
CDH15	Olink Explore 1536	Neurology	2	chr16:89208951_A_G	rs111655951	16	89208951	A	G	0.8816	-0.3671	0.0533	5.722e-12	0.1968	88738175	89761900	0.108021	-0.369079	0.0528216	4.68028e-12	0.333373	0.0439242	5.24689e-14	intron_variant	ENSG00000176715	0	intron_variant	chr16:89247444_C_G	0.74596	P55291	CDH15	ENSG00000129910	11215-6|5410-53	CDH15_NEX	0	rs3826267|rs11646135|rs12922670|rs34094455|rs35379058|rs55694921|rs117496293|rs8052423	Ferkingstad_2021_NatGen|Png_2021_NatComms|Sun_2022_bioRxiv
CDH15	Olink Explore 1536	Neurology	1	chr16:89238113_D_I	rs552457399	16	89238113	D	I	0.9904	-1.2615	0.1741	4.32e-13	0.8133	88738175	89761900	0.13011	-1.26792	0.17244	3.62508e-13	1.21593	0.123856	3.62524e-22	upstream_gene_variant	ENSG00000129910	0	5_prime_UTR_variant	chr16:89238228_A_G	0.98422	P55291	CDH15	ENSG00000129910	11215-6|5410-53	CDH15_NEX	0	rs140113856	Sun_2022_bioRxiv
CDH17	Olink Explore 1536	Cardiometabolic	2	chr8:95143172_G_T	rs1051624	8	95143172	T	G	0.4247	0.1928	0.04	1.404e-06	0.03245	94639399	95729531	0.484964	0.229157	0.0398104	1.09644e-08	-0.262048	0.0337053	1.29915e-14	missense_variant	ENSG00000079112	1	missense_variant	chr8:95143172_G_T	1	Q12864	CDH17	ENSG00000079112	16613-3	CDH17_NEX	0	rs1051624	Zhang_2022_NatGet_AApop|Ferkingstad_2021_NatGen|Zhang_2022_NatGet_EApop|Pietzner_2021_Science|Png_2021_NatComms|Sun_2022_bioRxiv
CDH17	Olink Explore 1536	Cardiometabolic	1	chr8:95203226_A_G	rs12056835	8	95203226	A	G	0.5194	-0.2761	0.0406	1.009e-11	0.5561	94639399	95729531	0.614802	-0.309798	0.0407016	5.53598e-14	-0.217709	0.0334897	1.0466e-10	intron_variant	ENSG00000079112	0	intron_variant	chr8:95227499_A_C	1	Q12864	CDH17	ENSG00000079112	16613-3	CDH17_NEX	0	rs3757995|rs12056840|rs11786049|8:95203825_I_D|rs56129387|rs55795711	Ferkingstad_2021_NatGen|Zhang_2022_NatGet_EApop|Zhang_2022_NatGet_AApop|Pietzner_2021_NatComm|Pietzner_2021_Science|Png_2021_NatComms|Sun_2022_bioRxiv
CDH23	Olink Explore Expansion	Neurology_II	1	chr10:73469442_A_G	rs7072160	10	73469442	A	G	0.7772	0.4327	0.0464	1.174e-20	0.9454	72656691	74075702	0.406582	0.4563	0.0472245	2.63173e-21	-0.433619	0.0404455	5.34841e-26	downstream_gene_variant	ENSG00000214688	0	intron_variant	chr10:73456555_C_T	0.739822	Q9H251	CDH23	ENSG00000107736			0	rs2394838	Zhang_2022_NatGet_EApop
CDH6	Olink Explore 1536	Cardiometabolic	1	chr5:30839607_A_C	rs1921087	5	30839607	A	C	0.451	-0.5014	0.0361	7.733e-44	0.001034	30693857	31829253	0.490549	-0.518688	0.0344579	5.78308e-47	0.500795	0.029346	2.10114e-60	intergenic_variant	-	0	#N/A	#N/A	#N/A	P55285	CDH6	ENSG00000113361	16312-45	CDH6_NEU	0	rs4626350|rs1392446|rs1921087	Ferkingstad_2021_NatGen|Pietzner_2021_Science|Pietzner_2021_NatComm|Png_2021_NatComms|Sun_2022_bioRxiv
CDH6	Olink Explore 1536	Cardiometabolic	2	chr5:31127060_C_T	rs10050733	5	31127060	T	C	0.9212	-0.7986	0.069	5.885e-31	0.3912	30693857	31829253	0.238905	-0.800268	0.0643973	2.09801e-33	0.854032	0.0553628	2.34787e-50	intron_variant	ENSG00000254138	0	#N/A	#N/A	#N/A	P55285	CDH6	ENSG00000113361	16312-45	CDH6_NEU	0	rs13170907|rs10050733	Png_2021_NatComms|Sun_2022_bioRxiv
CDHR1	Olink Explore 1536	Neurology	1	chr10:85954220_C_T	rs7916271	10	85954220	T	C	0.5035	0.3356	0.0409	2.355e-16	0.9307	85454410	86479377	0.972196	0.343189	0.0413432	2.8021e-16	0.25552	0.0344499	1.87735e-13	upstream_gene_variant	ENSG00000148600	0	upstream_gene_variant	chr10:85954220_C_T	1	Q96JP9	CDHR1	ENSG00000148600	8372-29		0	rs7916271	Sun_2022_bioRxiv
CDHR5	Olink Explore 1536	Cardiometabolic	2	chr11:573177_C_G	rs7123057	11	573177	C	G	0.9634	1.1611	0.1005	7.307e-31	0.3568	116565	1126078	0.111087	0.703697	0.103769	1.88015e-11	-0.735	0.0834856	3.17954e-18	upstream_gene_variant	ENSG00000070047	0	intron_variant	chr11:624400_C_T	0.955632	Q9HBB8	CDHR5	ENSG00000099834	9962-1	CDHR5_MET	0	rs111368715|rs117610069|rs185053145|rs7928463	Zhang_2022_NatGet_EApop|Pietzner_2021_NatComm|Gilly_2020_NatComm|Sun_2022_bioRxiv
CDHR5	Olink Explore 1536	Cardiometabolic	1	chr11:620599_G_T	rs7932167	11	620599	T	G	0.7962	0.6884	0.0464	8.093e-50	0.3523	116565	1126078	0.999869	0.613654	0.0492986	1.6757e-33	0.469672	0.0409202	1.9987e-29	intron_variant	ENSG00000099834	0	intron_variant	chr11:620927_A_C	1	Q9HBB8	CDHR5	ENSG00000099834	9962-1	CDHR5_MET	0	rs12360820	Ferkingstad_2021_NatGen|Sun_2022_bioRxiv
CDHR5	Olink Explore 1536	Cardiometabolic	3	chr11:624995_C_T	rs185915749	11	624995	T	C	0.004	-1.3968	0.3306	2.385e-05	0.7055	116565	1126078	0.88752	-1.71988	0.295781	7.81758e-09	-1.9341	0.232381	1.73771e-16	5_prime_UTR_variant	ENSG00000099834	0	5_prime_UTR_variant	chr11:624995_C_T	1	Q9HBB8	CDHR5	ENSG00000099834	9962-1	CDHR5_MET	0	rs185915749	Sun_2022_bioRxiv
CDKN1A	Olink Explore 1536	Oncology	1	chr6:36655445_C_T	rs876581	6	36655445	T	C	0.0634	-0.5129	0.0813	2.786e-10	0.625	36144305	37155116	0.144739	-0.51954	0.0831013	5.65984e-10	-0.299605	0.0746045	6.17882e-05	downstream_gene_variant	ENSG00000124762	1	missense_variant	chr6:36651971_A_C	0.979614	P38936	CDKN1A	ENSG00000124762	18291-8	CDKN1A_ONC2	0	rs3176345	Sun_2022_bioRxiv
CDNF	Olink Explore 1536	Oncology	1	chr10:14862082_C_G	rs61738953	10	14862082	C	G	0.9661	0.9459	0.1106	1.174e-17	0.41	14361249	15380574	1	0.993844	0.112274	3.09281e-18	-0.834346	0.0818831	1.03957e-23	missense_variant	ENSG00000185267	1	missense_variant	chr10:14862082_C_G	1	Q49AH0	CDNF	ENSG00000185267	4962-52	CDNF_CRG	0	rs61738953	Zhang_2022_NatGet_EApop|Ferkingstad_2021_NatGen|Gudjonsson_2022_NatComm|Pietzner_2021_NatComm|Pietzner_2021_Science|Sun_2018_Nature|Sun_2022_bioRxiv
CDSN	Olink Explore 1536	Inflammation	2	chr6:31057614_A_C	rs2508014	6	31057614	A	C	0.3928	-0.6055	0.0363	2.005e-62	0.02705	30582867	31588223	0.417395	-0.683847	0.036811	9.31893e-68	0.627756	0.0322907	3.40341e-76	intergenic_variant	-	0	#N/A	#N/A	#N/A	Q15517	CDSN	ENSG00000204539	7085-81	CDSN_IMR	0	chr6:31145498|rs3130439|rs141232332|rs6905484|rs9263632	Ferkingstad_2021_NatGen|Gudjonsson_2022_NatComm|Sun_2018_Nature|Pietzner_2021_NatComm|Sun_2022_bioRxiv
CDSN	Olink Explore 1536	Inflammation	1	chr6:31106459_A_C	rs1265097	6	31106459	A	C	0.092	-0.2568	0.0686	0.0001835	0.01338	30582867	31588223	0.987389	-0.532195	0.0632265	1.10582e-16	-0.50119	0.0540349	5.18998e-20	missense_variant	ENSG00000204540	0	#N/A	#N/A	#N/A	Q15517	CDSN	ENSG00000204539	7085-81	CDSN_IMR	0	rs1265097|rs67058142	Ferkingstad_2021_NatGen|Sun_2022_bioRxiv
CEACAM1	Olink Explore 1536	Oncology	1	chr19:43166868_D_I	rs11344207	19	43166868	D	I	0.1143	-0.5239	0.0618	2.425e-17	0.8965	42511456	43565386	0.0252053	-0.536474	0.0622439	2.14449e-17	-0.30172	0.0551127	5.03754e-08	intron_variant	ENSG00000231561	0	synonymous_variant	chr19:43013363_A_G	0.677148	P13688	CEACAM1	ENSG00000079385		CEACAM1_ONC2	0	chr19:42439463|rs10420796|rs75171220|rs8108844|rs11668599	Ferkingstad_2021_NatGen|Zhang_2022_NatGet_EApop|Sun_2022_bioRxiv
CEACAM16	Olink Explore Expansion	Oncology_II	2	chr19:45200705_C_T	rs75741581	19	45200705	T	C	0.968	0.4765	0.1148	3.331e-05	0.9199	44702421	45713986	0.544571	0.671875	0.112776	3.37844e-09	-0.816235	0.0976708	1.31723e-16	upstream_gene_variant	ENSG00000213892	0	upstream_gene_variant	chr19:45199516_A_G	1	Q2WEN9	CEACAM16	ENSG00000213892			1	#N/A	#N/A
CEACAM16	Olink Explore Expansion	Oncology_II	1	chr19:45209533_C_T	rs17715087	19	45209533	T	C	0.3814	-0.3728	0.039	1.317e-21	0.6416	44702421	45713986	0.613074	-0.409923	0.0396951	5.45636e-24	-0.406772	0.0336955	2.95245e-32	intron_variant	ENSG00000213892	0	intron_variant	chr19:45209443_C_G	1	Q2WEN9	CEACAM16	ENSG00000213892			1	#N/A	#N/A
CEACAM21	Olink Explore 1536	Inflammation	3	chr19:42031348_C_T	rs8111181	19	42031348	T	C	0.9636	-1.7699	0.0935	7.624e-80	0.9101	41555886	42593197	0.371525	-0.952478	0.0694489	8.04056e-40	0.907301	0.0487786	1.89284e-70	upstream_gene_variant	ENSG00000269800	0	intron_variant	chr19:42068679_D_I	0.800938	Q3KPI0	CEACAM21	ENSG00000007129	7204-1		1	#N/A	#N/A
CEACAM21	Olink Explore 1536	Inflammation	1	chr19:42071477_C_T	rs113572247	19	42071477	T	C	0.9926	-1.618	0.2713	2.451e-09	0.259	41555886	42593197	0.999389	-1.16524	0.169191	9.24852e-12	0.520785	0.12282	2.35279e-05	intron_variant	ENSG00000007129	0	5_prime_UTR_variant	chr19:42082616_A_C	0.612757	Q3KPI0	CEACAM21	ENSG00000007129	7204-1		0	rs75905235	Sun_2022_bioRxiv
CEACAM21	Olink Explore 1536	Inflammation	2	chr19:42084182_C_G	rs723902	19	42084182	C	G	0.782	-1.221	0.0322	0	0.3569	41555886	42593197	0.780255	-1.12864	0.03017	2.07073e-202	-1.11199	0.023508	0	intron_variant	ENSG00000007129	1	splice_acceptor_variant	chr19:42092815_A_T	0.703991	Q3KPI0	CEACAM21	ENSG00000007129	7204-1		0	rs723902	Sun_2022_bioRxiv
CEACAM5	Olink Explore 1536	Oncology	1	chr19:42231159_A_G	rs9621	19	42231159	A	G	0.039	0.7544	0.0954	2.591e-15	0.8014	41712504	42733718	0.999973	0.788056	0.0972036	1.28744e-15	0.871405	0.0777447	3.48394e-28	missense_variant	ENSG00000105388	1	missense_variant	chr19:42231159_A_G	1	P06731	CEACAM5	ENSG00000105388		CEACAM5_ONC2	0	rs9621	Sun_2022_bioRxiv
CELSR2	Olink Explore Expansion	Inflammation_II	1	chr1:109817590_G_T	rs12740374	1	109817590	T	G	0.2182	0.2466	0.0474	1.951e-07	0.1749	109292641	110318372	0.288373	0.265368	0.0481178	4.28639e-08	0.278976	0.0413123	1.9817e-11	3_prime_UTR_variant	ENSG00000143126	0	3_prime_UTR_variant	chr1:109816863_D_I	1	Q9HCU4	CELSR2	ENSG00000143126			0	rs7528419|rs12740374|rs660240|rs3832016|rs629301|rs646776|rs583104|rs602633|rs4970836|rs599839|rs1277930|rs552693039|rs611917	Ferkingstad_2021_NatGen|Katz_2021_Circulation|Pietzner_2021_NatComm|Pietzner_2021_Science|Gudjonsson_2022_NatComm|Suhre_2017_NatComm|Sun_2018_Nature|Yao_2018_NatComm|Gilly_2020_NatComm|Folkersen_2020_NatMetab|Sun_2022_bioRxiv
CES1	Olink Explore 1536	Cardiometabolic	1	chr16:55849073_G_T	16:55849073_T_G	16	55849073	T	G	0.9428	1.1521	0.0816	2.573e-45	0.2197	55336763	56367249	0.399499	1.16825	0.082742	6.17656e-42	-1.12034	0.071435	6.93225e-52	intron_variant	ENSG00000198848	1	missense_variant	chr16:55853545_A_C	0.926824	P23141	CES1	ENSG00000198848	15487-164	CES1_CAR	0	rs76336259|rs373875605	Zhang_2022_NatGet_EApop|Pietzner_2021_NatComm
CES3	Olink Explore 1536	Oncology	1	chr16:66997756_C_T	rs71647892	16	66997756	T	C	0.9873	1.0499	0.1775	3.302e-09	0.1954	66495140	67509051	0.996238	1.05407	0.179954	6.09094e-09	-1.03394	0.187284	3.8971e-08	missense_variant	ENSG00000172828	1	missense_variant	chr16:66997756_C_T	1	Q6UWW8	CES3	ENSG00000172828			0	rs71647892	Sun_2022_bioRxiv
CFB	Olink Explore Expansion	Inflammation_II	2	chr6:31915144_A_G	rs4151669	6	31915144	A	G	0.0464	-0.7593	0.0919	1.438e-16	0.5284	31395475	32419861	0.277327	-0.731238	0.0898277	9.96017e-16	-0.841158	0.0719952	2.1561e-30	synonymous_variant	ENSG00000243649	1	missense_variant	chr6:31914024_A_T	0.990418	P00751	CFB	ENSG00000243649	4129-72		0	rs115009784|rs183369193|rs17201417|rs144585235|rs9332739|rs9332741|rs4151667|rs4151672|rs116298992|chr6:32151952|rs114902592|rs114004994|rs45451301|rs4151669|rs45531831|rs114820183|6:31891491_C_T|rs4151671|rs114508013|rs8192585	Ferkingstad_2021_NatGen|Zhang_2022_NatGet_AApop|Zhang_2022_NatGet_EApop|Gudjonsson_2022_NatComm|Pietzner_2021_Science|Suhre_2017_NatComm|Sun_2018_Nature|Pietzner_2021_NatComm|Yao_2018_NatComm|Sun_2022_bioRxiv
CFB	Olink Explore Expansion	Inflammation_II	1	chr6:31916951_C_T	rs541862	6	31916951	T	C	0.896	-0.6308	0.0631	1.454e-23	0.2788	31395475	32419861	0.106206	-0.62325	0.0624184	1.3671e-22	0.5495	0.0511554	4.3399e-26	intron_variant	ENSG00000243649	1	missense_variant	chr6:31914180_A_G	0.995416	P00751	CFB	ENSG00000243649	4129-72		0	rs369051082,rs9332721|chr6:31936952|rs1042663|rs7754520|rs641153|rs541862|rs1265906|chr6:31957103|rs438999|rs444921|rs406936|rs454212|rs453821|rs387608|rs550671|rs391165|rs3891366|rs9501393|chr6:32007072|rs28573154|rs200995579|rs564120245|rs497239|rs396458|rs550513|rs653414|rs760070|6:31973973_G_A|6:31976549_G_A|6:31944593_C_T|6:31948421_I_D|6:31972081_G_C|6:31994535_T_C|6:32004917_G_T|rs14474778…	Ferkingstad_2021_NatGen|Zhang_2022_NatGet_AApop|Katz_2021_Circulation|Zhang_2022_NatGet_EApop|Gudjonsson_2022_NatComm|Pietzner_2021_Science|Suhre_2017_NatComm|Pietzner_2021_NatComm
CFH	Olink Explore Expansion	Inflammation_II	1	chr1:196679682_C_T	rs35617250	1	196679682	T	C	0.1934	0.4708	0.0484	2.214e-22	0.0504	196121008	197216634	0.0964061	0.484406	0.0493523	6.53954e-22	0.506392	0.0403608	1.33071e-34	intron_variant	ENSG00000000971	0	intron_variant	chr1:196652834_C_T	1	P08603	CFH	ENSG00000000971	4159-130		0	rs12726401|rs35617250|rs12134598|rs6677460|chr1:196729815|rs371960809|rs79654026|rs71631867|rs71631868|rs77226681|rs74696321|rs67908756|rs60642321|rs7542235|rs7519758|rs2336502|rs9427648|rs59176524|rs6664877|rs16840522|rs6428363|rs6689009|rs731557|rs12144939_G_T|rs12734260|rs148235292|rs12759472|rs1092801|rs6677604	Zhang_2022_NatGet_EApop|Ferkingstad_2021_NatGen|Zhang_2022_NatGet_AApop|Pietzner_2021_NatComm|Pietzner_2021_Science|Gudjonsson_2022_NatComm|Suhre_2017_NatComm|Sun_2018_Nature|Folkersen_2020_NatMetab|Sun_2022_bioRxiv
CFHR2	Olink Explore Expansion	Inflammation_II	5	chr1:196814850_A_T	rs148235292	1	196814850	A	T	0.1984	0.3748	0.0504	1.06e-13	0.5677	196288898	197428356	0.157898	0.213038	0.032444	7.7321e-11	0.0403091	0.0271875	0.138357	intron_variant	ENSG00000080910	0	intron_variant	chr1:196838462_D_I	1	P36980	CFHR2	ENSG00000080910	15584-9		0	rs12726401|rs35617250|rs12134598|rs6677460|chr1:196729815|rs371960809|rs79654026|rs71631867|rs71631868|rs77226681|rs74696321|rs67908756|rs60642321|rs7542235|rs7519758|rs2336502|rs9427648|rs59176524|rs6664877|rs16840522|rs6689009|rs731557|rs12144939_G_T|rs12734260|rs148235292|rs12759472|rs1092801|rs6677604	Zhang_2022_NatGet_EApop|Ferkingstad_2021_NatGen|Zhang_2022_NatGet_AApop|Pietzner_2021_NatComm|Pietzner_2021_Science|Gudjonsson_2022_NatComm|Suhre_2017_NatComm|Sun_2018_Nature|Folkersen_2020_NatMetab|Sun_2022_bioRxiv
CFHR2	Olink Explore Expansion	Inflammation_II	3	chr1:196849579_C_T	rs187717871	1	196849579	T	C	0.9906	1.1551	0.2078	2.732e-08	0.7762	196288898	197428356	0.997708	1.67987	0.125574	4.35875e-38	-1.60508	0.103486	7.56704e-51	intron_variant	ENSG00000080910	1	stop_gained	chr1:196927185_G_T	0.907834	P36980	CFHR2	ENSG00000080910	15584-9		0	rs114645367|rs187717871	Ferkingstad_2021_NatGen|Pietzner_2021_Science
CFHR2	Olink Explore Expansion	Inflammation_II	4	chr1:196917899_A_G	rs12066959	1	196917899	A	G	0.2331	-1.0236	0.0367	5.4e-171	0.574	196288898	197428356	0.432981	-1.11132	0.0289596	2.39145e-209	-1.12394	0.0245843	2.44411e-298	intron_variant	ENSG00000080910	0	synonymous_variant	chr1:196920148_C_T	0.992615	P36980	CFHR2	ENSG00000080910	15584-9		0	rs10801551|rs4657825|rs47219|rs6690982|chr1:196665337|rs113855128|rs514591|rs551397|rs2133143|rs12041767|rs61822230|rs12118938|chr1:196821029|rs1963605|rs7413610|rs10922147|rs5779853|rs4085749|rs1412636|rs12075161|rs10754204|rs10801582|rs559350|rs10922151|rs12029571|rs6660100|rs6679884|rs10801583|rs10429910|rs4915363|rs529825|rs11390840|rs10922177|rs10801552	Ferkingstad_2021_NatGen|Zhang_2022_NatGet_AApop|Zhang_2022_NatGet_EApop|Pietzner_2021_Science|Gudjonsson_2022_NatComm|Suhre_2017_NatComm|Sun_2018_Nature|Sun_2022_bioRxiv
CFHR2	Olink Explore Expansion	Inflammation_II	1	chr1:196918741_A_G	rs79351096	1	196918741	A	G	0.0232	-1.3587	0.1301	1.53e-25	0.5306	196288898	197428356	0.99988	-1.65147	0.0814734	1.49727e-78	-1.5939	0.0654733	1.46687e-112	missense_variant	ENSG00000080910	1	missense_variant	chr1:196918741_A_G	1	P36980	CFHR2	ENSG00000080910	15584-9		0	rs182780863|rs79351096|rs139017763|rs139686286|rs138320780|rs190098355	Ferkingstad_2021_NatGen|Zhang_2022_NatGet_EApop|Gudjonsson_2022_NatComm|Pietzner_2021_Science
CFHR2	Olink Explore Expansion	Inflammation_II	2	chr1:196928188_A_G	rs41310132	1	196928188	A	G	0.9818	1.0789	0.1462	1.57e-13	0.6781	196288898	197428356	0.992554	1.71831	0.0922028	4.30176e-68	-1.81128	0.0757537	3.63889e-109	missense_variant	ENSG00000080910	1	missense_variant	chr1:196928188_A_G	1	P36980	CFHR2	ENSG00000080910	15584-9		0	rs142565493|rs41310132|rs200480894	Zhang_2022_NatGet_EApop|Ferkingstad_2021_NatGen|Pietzner_2021_Science
CFHR4	Olink Explore Expansion	Inflammation_II	3	chr1:196845521_G_T	rs6695525	1	196845521	T	G	0.5242	-0.5638	0.0375	4.622e-51	0.2296	196319371	197388102	0.800426	-0.618172	0.0316289	7.2186e-74	0.599087	0.0242486	1.97956e-115	intron_variant	ENSG00000080910	0	intron_variant	chr1:196880005_C_T	0.902292	Q92496	CFHR4	ENSG00000134365	6471-53		0	rs1329424|rs572515|rs33944729,rs397954133|rs7529589|rs10801556|rs528298|rs10922094|rs7546015|rs10922098|rs28853072|rs4658046|rs10754199|rs10922103|rs28664709|rs368465|rs203688|rs12038333|rs12045503|rs9970075|rs203687|rs200487435,rs567086291,rs59788901|chr1:196705200|chr1:196710779|rs7535263|rs6688272|rs3753395|chr1:196723248|rs10922108|rs506317|rs568178|rs400344|rs9427913|rs141731635|rs365299|rs1…	Ferkingstad_2021_NatGen|Zhang_2022_NatGet_AApop|Katz_2021_Circulation|Zhang_2022_NatGet_EApop|Pietzner_2021_Science|Pietzner_2021_NatComm|Gudjonsson_2022_NatComm|Suhre_2017_NatComm|Sun_2018_Nature|Sun_2022_bioRxiv
CFHR4	Olink Explore Expansion	Inflammation_II	2	chr1:196877689_C_G	rs10922147	1	196877689	C	G	0.7562	0.794	0.0405	1.947e-85	0.611	196319371	197388102	0.611579	0.614988	0.0340603	1.67652e-64	-0.626118	0.0273355	1.94706e-101	intron_variant	ENSG00000134365	0	intron_variant	chr1:196860797_A_G	1	Q92496	CFHR4	ENSG00000134365	6471-53		0	rs10801551|rs4657825|rs47219|rs7524776|rs6690982|chr1:196665337|rs113855128|rs514591|rs551397|rs2133143|rs12041767|rs61822230|rs12118938|chr1:196821029|rs77346413|rs12120616|rs1963605|rs7413610|rs10922147|rs5779853|rs4085749|rs1412636|rs12075161|rs10754204|rs10801582|rs559350|rs10922151|rs12029571|rs6660100|rs6679884|rs12142766|rs10801583|rs4915363|rs529825|rs11390840|rs10922177|rs10801552	Ferkingstad_2021_NatGen|Zhang_2022_NatGet_EApop|Zhang_2022_NatGet_AApop|Pietzner_2021_Science|Gudjonsson_2022_NatComm|Suhre_2017_NatComm|Sun_2018_Nature|Sun_2022_bioRxiv
CFHR4	Olink Explore Expansion	Inflammation_II	1	chr1:196887457_A_G	rs10494745	1	196887457	A	G	0.1126	-0.9097	0.0586	2.737e-54	0.3467	196319371	197388102	1	-1.43681	0.0429283	5.2768e-173	-1.5114	0.0346228	5.35971e-280	missense_variant	ENSG00000134365	1	missense_variant	chr1:196887457_A_G	1	Q92496	CFHR4	ENSG00000134365	6471-53		0	rs34538561|rs116056475|rs10494745|rs76992693|rs12724106	Zhang_2022_NatGet_AApop|Zhang_2022_NatGet_EApop|Ferkingstad_2021_NatGen|Gudjonsson_2022_NatComm|Suhre_2017_NatComm
CFHR5	Olink Explore Expansion	Inflammation_II	2	chr1:196711689_A_T	rs72734357	1	196711689	A	T	0.0038	-2.7055	0.3828	1.568e-12	0.4165	196446667	197478804	0.295074	-2.20051	0.369155	3.31281e-09	-1.38083	0.310563	9.30427e-06	intron_variant	ENSG00000000971	0	intron_variant	chr1:196952917_C_T	0.997642	Q9BXR6	CFHR5	ENSG00000134389	16055-3	CFHR5_CAR	1	#N/A	#N/A
CFHR5	Olink Explore Expansion	Inflammation_II	1	chr1:196906524_G_T	rs537634973	1	196906524	T	G	0.0137	-1.7713	0.1761	8.303e-24	0.4426	196446667	197478804	0.984151	-1.76185	0.172515	1.61743e-23	-1.39729	0.165903	7.72762e-17	intron_variant	ENSG00000080910	1	missense_variant	chr1:196965193_A_G	0.913142	Q9BXR6	CFHR5	ENSG00000134389	16055-3	CFHR5_CAR	0	rs182780863|rs79351096|rs139017763|rs139686286|rs138320780|rs190098355	Ferkingstad_2021_NatGen|Zhang_2022_NatGet_EApop|Gudjonsson_2022_NatComm|Pietzner_2021_Science
CFHR5	Olink Explore Expansion	Inflammation_II	3	chr1:197053141_C_T	rs1332660	1	197053141	T	C	0.8352	0.368	0.0538	7.641e-12	0.2175	196446667	197478804	0.0526593	0.359785	0.0518337	6.41914e-12	-0.357836	0.0454264	5.91447e-15	downstream_gene_variant	ENSG00000066279	0	intron_variant	chr1:196951459_A_G	0.931668	Q9BXR6	CFHR5	ENSG00000134389	16055-3	CFHR5_CAR	0	rs7413610|rs10922147|rs4085749|rs1412636|rs12075161|rs10801582|rs10922151|rs10801583|rs10429910|rs4915363|rs10922177	Zhang_2022_NatGet_EApop|Zhang_2022_NatGet_AApop|Pietzner_2021_Science|Gudjonsson_2022_NatComm|Suhre_2017_NatComm|Sun_2022_bioRxiv
CGREF1	Olink Explore 1536	Cardiometabolic	3	chr2:27182314_A_G	rs62130481	2	27182314	A	G	0.018	-0.3942	0.1505	0.008834	0.09404	26821757	27841995	0.537414	-0.755932	0.134694	2.48987e-08	-0.601953	0.105364	1.30675e-08	intron_variant	ENSG00000230286	1	missense_variant	chr2:27324669_C_T	0.757406	Q99674	CGREF1	ENSG00000138028	6257-56		0	rs62130539	Sun_2022_bioRxiv
CGREF1	Olink Explore 1536	Cardiometabolic	1	chr2:27323936_D_I	rs34400677	2	27323936	D	I	0.3981	0.5765	0.0375	1.849e-53	0.5168	26821757	27841995	0.442164	0.549316	0.0375088	9.77474e-45	-0.485848	0.0307477	1.37721e-52	3_prime_UTR_variant	ENSG00000138028	0	synonymous_variant	chr2:27324751_G_T	0.984229	Q99674	CGREF1	ENSG00000138028	6257-56		0	rs2384572	Sun_2022_bioRxiv
CGREF1	Olink Explore 1536	Cardiometabolic	2	chr2:27325141_A_G	rs75388820	2	27325141	A	G	0.0584	-0.9187	0.0791	3.492e-31	0.9838	26821757	27841995	0.94174	-0.715968	0.0754594	1.25755e-20	-0.794728	0.0635312	2.05637e-34	intron_variant	ENSG00000138028	0	3_prime_UTR_variant	chr2:27323963_G_T	0.912016	Q99674	CGREF1	ENSG00000138028	6257-56		0	rs76649658	Sun_2022_bioRxiv
CHGA	Olink Explore Expansion	Cardiometabolic_II	1	chr14:93386527_A_G	rs36094674	14	93386527	A	G	0.8771	0.3311	0.0564	4.378e-09	0.6272	92889425	93901638	0.379254	0.332369	0.0573064	8.52216e-09	-0.400744	0.0454535	2.85101e-18	upstream_gene_variant	ENSG00000100604	1	missense_variant	chr14:93399101_C_T	0.693926	P10645	CHGA	ENSG00000100604	8476-11		0	rs729940|rs148987265	Zhang_2022_NatGet_EApop|Ferkingstad_2021_NatGen|Pietzner_2021_Science|Gudjonsson_2022_NatComm
CHGB	Olink Explore 1536	Neurology	1	chr20:5903323_A_G	rs910122	20	5903323	A	G	0.3638	-0.4811	0.0366	1.689e-39	0.1559	5392076	6406007	0.102786	-0.480007	0.0371141	7.11682e-36	-0.481409	0.0317227	6.90593e-49	missense_variant	ENSG00000089199	1	missense_variant	chr20:5903067_A_T	1	P05060	CHGB	ENSG00000089199	8235-48		0	rs236153	Sun_2022_bioRxiv
CHI3L1	Olink Explore 1536	Cardiometabolic	2	chr1:203147289_A_G	rs884209	1	203147289	A	G	0.5427	0.0959	0.0366	0.00873	0.09573	202648059	203655877	0.141053	-0.230942	0.0397721	8.19133e-09	-0.30135	0.0318741	1.03477e-20	upstream_gene_variant	ENSG00000133055	1	missense_variant	chr1:203152801_C_T	0.961152	P36222	CHI3L1	ENSG00000133048	11104-13	CHI3L1_CAR3	0	rs903357|rs12141494|rs880633|rs2071579|rs10920578	Zhang_2022_NatGet_EApop|Ferkingstad_2021_NatGen|Zhang_2022_NatGet_AApop|Pietzner_2021_NatComm|Gudjonsson_2022_NatComm|Pietzner_2021_Science|Sun_2018_Nature|Sun_2022_bioRxiv
CHI3L1	Olink Explore 1536	Cardiometabolic	1	chr1:203155882_C_G	rs4950928	1	203155882	C	G	0.7959	0.6165	0.0406	3.64e-52	0.0001716	202648059	203655877	0.999976	0.778455	0.0481772	3.39536e-53	0.875934	0.0398411	1.62622e-94	upstream_gene_variant	ENSG00000133048	0	upstream_gene_variant	chr1:203159465_D_I	1	P36222	CHI3L1	ENSG00000133048	11104-13	CHI3L1_CAR3	0	rs4950928|rs10399931|rs2153101|rs4950931	Zhang_2022_NatGet_EApop|Ferkingstad_2021_NatGen|Zhang_2022_NatGet_AApop|Pietzner_2021_NatComm|Gudjonsson_2022_NatComm|Folkersen_2017_PlosGen|Gilly_2020_NatComm|Folkersen_2020_NatMetab|Sun_2022_bioRxiv
CHIT1	Olink Explore 1536	Cardiometabolic	1	chr1:203184766_C_T	rs872583	1	203184766	T	C	0.7796	1.0359	0.0345	1.49e-198	0.39	202681955	203742769	0.992341	1.05382	0.0334451	1.59317e-158	-1.0757	0.0280542	1.84974e-232	downstream_gene_variant	ENSG00000133063	1	stop_gained	chr1:203186950_D_I	0.959663	Q13231	CHIT1	ENSG00000133063	3600-2	CHIT1_CAR3	0	rs2486954|rs2486067|rs2486068|rs2486071|rs872583|rs12141375	Zhang_2022_NatGet_EApop|Katz_2021_Circulation|Zhang_2022_NatGet_AApop|Pietzner_2021_NatComm|Gudjonsson_2022_NatComm|Suhre_2017_NatComm|Pietzner_2021_Science|Sun_2018_Nature|Gilly_2020_NatComm|Sun_2022_bioRxiv
CHIT1	Olink Explore 1536	Cardiometabolic	2	chr1:203199081_G_T	rs73068228	1	203199081	T	G	0.941	-0.6406	0.0789	4.6e-16	0.8587	202681955	203742769	0.340959	-0.601831	0.058796	1.29137e-23	0.642303	0.0469316	1.57492e-40	upstream_gene_variant	ENSG00000133063	0	upstream_gene_variant	chr1:203198889_D_I	1	Q13231	CHIT1	ENSG00000133063	3600-2	CHIT1_CAR3	0	rs73068228|rs113689597|rs111604248	Zhang_2022_NatGet_AApop|Zhang_2022_NatGet_EApop|Ferkingstad_2021_NatGen|Pietzner_2021_Science|Gudjonsson_2022_NatComm|Sun_2022_bioRxiv
CHL1	Olink Explore 1536	Cardiometabolic	1	chr3:104972_A_G	rs990284	3	104972	A	G	0.6377	0.3372	0.0401	4.149e-17	0.7893	0	951090	0.279891	0.306275	0.0400061	3.99085e-14	-0.251827	0.0335414	9.63094e-14	intergenic_variant	-	0	#N/A	#N/A	#N/A	O00533	CHL1	ENSG00000134121	8958-51	CHL1_CAR	0	rs13077895|rs1516330|rs990284|rs1015456	Ferkingstad_2021_NatGen|Zhang_2022_NatGet_EApop|Zhang_2022_NatGet_AApop|Gudjonsson_2022_NatComm|Sun_2018_Nature|Pietzner_2021_NatComm|Pietzner_2021_Science|Sun_2022_bioRxiv
CHL1	Olink Explore 1536	Cardiometabolic	2	chr3:243834_C_T	rs1391892	3	243834	T	C	0.1594	0.4353	0.0535	3.86e-16	0.4012	0	951090	0.803404	0.389552	0.0532156	4.57364e-13	0.295428	0.0452737	8.91965e-11	intron_variant	ENSG00000134121	0	intron_variant	chr3:243834_C_T	1	O00533	CHL1	ENSG00000134121	8958-51	CHL1_CAR	0	rs1391892|rs6769747|rs17006405|rs73020808|rs1391891|rs931679	Ferkingstad_2021_NatGen|Zhang_2022_NatGet_EApop|Zhang_2022_NatGet_AApop|Pietzner_2021_Science|Sun_2022_bioRxiv
CHRDL2	Olink Explore 1536	Cardiometabolic	1	chr11:74432187_A_G	rs574672574	11	74432187	A	G	0.0397	-0.6091	0.1007	1.471e-09	0.7753	73907474	74942430	0.134703	-0.623192	0.101316	1.05303e-09	-0.747008	0.0892997	1.23184e-16	intron_variant	ENSG00000054938	0	synonymous_variant	chr11:74413843_C_T	0.950361	Q6WN34	CHRDL2	ENSG00000054938	6086-15	CHRDL2_MET	0	rs11607100|rs61138716|rs61389091|rs117042741|rs76136269|rs551789974|rs574672574|rs535025308	Ferkingstad_2021_NatGen|Zhang_2022_NatGet_EApop|Gudjonsson_2022_NatComm|Pietzner_2021_Science|Pietzner_2021_NatComm|Sun_2018_Nature|Sun_2022_bioRxiv
CILP	Olink Explore Expansion	Cardiometabolic_II	1	chr15:65500435_A_G	rs2019185	15	65500435	A	G	0.5982	-0.2634	0.0381	4.629e-12	0.1791	64988337	66003826	0.227802	-0.25612	0.038791	6.10326e-11	-0.236101	0.0320486	2.70614e-13	intron_variant	ENSG00000138615	1	missense_variant	chr15:65494212_A_G	0.825765	O75339	CILP	ENSG00000138615	5717-2		0	rs567260032|rs11632195	Pietzner_2021_Science|Pietzner_2021_NatComm|Sun_2022_bioRxiv
CKAP4	Olink Explore 1536	Inflammation	1	chr12:106634872_A_T	rs1215741	12	106634872	A	T	0.737	-0.2509	0.0415	1.492e-09	0.5068	106131655	107198057	0.426119	-0.252445	0.0422199	2.96708e-09	0.20136	0.0347798	8.38309e-09	intron_variant	ENSG00000136026	0	intron_variant	chr12:106650479_D_I	1	Q07065	CKAP4	ENSG00000136026	7221-56	CKAP4_IMR	0	rs10459209|rs2704895	Sun_2022_bioRxiv
CLEC10A	Olink Explore 1536	Neurology	1	chr17:6981397_A_G	rs90951	17	6981397	A	G	0.6504	-0.5492	0.0379	1.262e-47	0.4056	6477856	7483626	0.999929	-0.542534	0.0376093	1.46921e-43	0.483575	0.0325151	3.93871e-47	missense_variant	ENSG00000132514	1	missense_variant	chr17:6981397_A_G	1	Q8IUN9	CLEC10A	ENSG00000132514	10955-4	CLEC10A_NEU	0	rs90951	Png_2021_NatComms|Pietzner_2021_NatComm|Sun_2022_bioRxiv
CLEC10A	Olink Explore 1536	Neurology	2	chr17:7017847_C_T	rs920764	17	7017847	T	C	0.2887	0.3078	0.0451	8.607e-12	0.9441	6477856	7483626	0.163311	0.292476	0.0420179	5.61026e-12	0.331028	0.0338492	5.16707e-22	intron_variant	ENSG00000161944	0	#N/A	#N/A	#N/A	Q8IUN9	CLEC10A	ENSG00000132514	10955-4	CLEC10A_NEU	0	rs920764|rs10459916|rs35161182	Zhang_2022_NatGet_EApop|Pietzner_2021_Science|Sun_2022_bioRxiv
CLEC11A	Olink Explore 1536	Neurology	2	chr19:51232864_A_G	rs150126661	19	51232864	A	G	0.032	0.6351	0.1126	1.69e-08	0.8959	50726586	51728974	0.10403	0.633786	0.112212	2.03277e-08	0.83506	0.0970577	1.72149e-17	downstream_gene_variant	ENSG00000105472	0	upstream_gene_variant	chr19:51225631_A_C	0.991442	Q9Y240	CLEC11A	ENSG00000105472	2966-65|4500-50	CLEC11A_DEV	0	rs116924815|rs540781594|rs142930583|rs141369989	Ferkingstad_2021_NatGen|Zhang_2022_NatGet_EApop|Sun_2018_Nature|Gudjonsson_2022_NatComm|Pietzner_2021_NatComm|Pietzner_2021_Science|Sun_2022_bioRxiv
CLEC11A	Olink Explore 1536	Neurology	1	chr19:51242567_A_G	rs182722517	19	51242567	A	G	0.0045	-1.907	0.3195	2.394e-09	0.37	50726586	51728974	0.987314	-1.86134	0.320857	8.45686e-09	-1.62361	0.255104	2.5121e-10	intergenic_variant	-	0	#N/A	#N/A	#N/A	Q9Y240	CLEC11A	ENSG00000105472	2966-65|4500-50	CLEC11A_DEV	0	rs562569155	Sun_2022_bioRxiv
CLEC12A	Olink Explore Expansion	Inflammation_II	1	chr12:10118135_A_G	rs111930678	12	10118135	A	G	0.7233	-0.5827	0.0411	1.095e-45	0.06046	9603915	10648293	0.133856	-0.590501	0.0418641	7.41169e-42	0.555688	0.035332	3.76791e-52	intron_variant	ENSG00000172322	0	intron_variant	chr12:10115957_C_G	1	Q5QGZ9	CLEC12A	ENSG00000172322	11187-11		0	rs199560361|rs12230638|rs61913538|rs11053543|rs7309256	Ferkingstad_2021_NatGen|Zhang_2022_NatGet_AApop|Zhang_2022_NatGet_EApop|Gudjonsson_2022_NatComm
CLEC1A	Olink Explore 1536	Cardiometabolic	1	chr12:10224073_G_T	rs77910243	12	10224073	T	G	0.98	0.9329	0.1363	7.533e-12	0.9322	9722153	10764226	0.993388	1.10028	0.138392	4.32931e-15	-0.899519	0.133964	2.56011e-11	missense_variant	ENSG00000150048	1	missense_variant	chr12:10224073_G_T	1	Q8NC01	CLEC1A	ENSG00000150048		CLEC1A_ORG	0	rs77910243	Sun_2022_bioRxiv
CLEC1A	Olink Explore 1536	Cardiometabolic	2	chr12:10232713_A_G	rs2200743	12	10232713	A	G	0.6349	-0.189	0.0405	3.051e-06	0.2335	9722153	10764226	0.0881035	-0.235307	0.0407606	9.95814e-09	-0.262651	0.0352883	1.5537e-13	intron_variant	ENSG00000150048	0	intron_variant	chr12:10237795_D_I	1	Q8NC01	CLEC1A	ENSG00000150048		CLEC1A_ORG	0	rs11053574|rs11053575	Sun_2022_bioRxiv
CLEC3B	Olink Explore Expansion	Inflammation_II	1	chr3:45057108_A_T	rs13065490	3	45057108	A	T	0.7164	-0.2727	0.0426	1.557e-10	0.468	44543040	45577563	0.485244	-0.271043	0.0433753	5.77279e-10	0.250185	0.0371116	2.13967e-11	downstream_gene_variant	ENSG00000075914	0	#N/A	#N/A	#N/A	P05452	CLEC3B	ENSG00000163815	5701-81		1	#N/A	#N/A
CLEC4A	Olink Explore 1536	Inflammation	1	chr12:8278195_A_G	rs117213717	12	8278195	A	G	0.0175	-1.8574	0.1442	5.606e-38	0.3335	7776228	8791203	1	-1.91217	0.145874	9.58974e-37	-1.93525	0.123238	5.26369e-52	missense_variant	ENSG00000111729	1	missense_variant	chr12:8278195_A_G	1	Q9UMR7	CLEC4A	ENSG00000111729	8853-2	CLEC4A_IMR	0	rs117213717	Sun_2022_bioRxiv
CLEC4C	Olink Explore 1536	Inflammation	1	chr12:7908860_C_T	rs6488618	12	7908860	T	C	0.3927	0.8003	0.0337	2.05e-124	0.6136	7382011	8404201	0.634601	0.815591	0.0338209	9.36565e-105	0.80025	0.0284446	2.26202e-143	upstream_gene_variant	ENSG00000198178	0	intron_variant	chr12:7883095_A_G	0.994838	Q8WTT0	CLEC4C	ENSG00000198178	9094-5	CLEC4C_IMR	0	rs11055571|rs10845821|rs11055602|rs6488618|rs7302014	Zhang_2022_NatGet_AApop|Zhang_2022_NatGet_EApop|Ferkingstad_2021_NatGen|Gudjonsson_2022_NatComm|Pietzner_2021_NatComm|Pietzner_2021_Science|Sun_2022_bioRxiv
CLEC4D	Olink Explore 1536	Inflammation	1	chr12:8669116_G_T	rs4486677	12	8669116	T	G	0.7923	-0.5241	0.0466	2.328e-29	0.5815	8162071	9174962	0.153389	-0.350995	0.0510236	9.76649e-12	0.324231	0.042984	7.42811e-14	intron_variant	ENSG00000166527	1	missense_variant	chr12:8667897_A_G	0.825681	Q8WXI8	CLEC4D	ENSG00000166527	7752-31	CLEC4D_IMR	0	rs11045982	Pietzner_2021_NatComm|Sun_2022_bioRxiv
CLEC4D	Olink Explore 1536	Inflammation	3	chr12:8691242_A_G	rs4562874	12	8691242	A	G	0.5696	0.4699	0.039	2.287e-33	0.04731	8162071	9174962	0.258724	0.554913	0.055662	1.57923e-22	0.541441	0.0452783	1.0535e-31	intron_variant	ENSG00000166523	0	#N/A	#N/A	#N/A	Q8WXI8	CLEC4D	ENSG00000166527	7752-31	CLEC4D_IMR	0	rs4242896	Sun_2022_bioRxiv
CLEC4D	Olink Explore 1536	Inflammation	2	chr12:8697579_C_T	rs7959223	12	8697579	T	C	0.2552	-0.1796	0.0452	7.134e-05	0.6013	8162071	9174962	0.166696	0.336296	0.0573926	6.01908e-09	-0.251025	0.0490452	3.43314e-07	upstream_gene_variant	ENSG00000166523	0	#N/A	#N/A	#N/A	Q8WXI8	CLEC4D	ENSG00000166527	7752-31	CLEC4D_IMR	0	rs35094742	Sun_2022_bioRxiv
CLEC4M	Olink Explore Expansion	Cardiometabolic_II	1	chr19:7772173_C_G	rs4804774	19	7772173	C	G	0.246	-0.3524	0.0477	1.419e-13	0.8237	7328035	8334491	0.999849	-0.362184	0.0482684	1.22153e-13	-0.333155	0.039174	3.92593e-17	intergenic_variant	-	0	#N/A	#N/A	#N/A	Q9H2X3	CLEC4M	ENSG00000104938	3030-3		0	rs4804774	Ferkingstad_2021_NatGen|Zhang_2022_NatGet_EApop|Zhang_2022_NatGet_AApop|Pietzner_2021_NatComm|Pietzner_2021_Science|Sun_2022_bioRxiv
CLEC5A	Olink Explore 1536	Cardiometabolic	1	chr7:141631634_D_I	rs201042036	7	141631634	D	I	0.9637	-0.655	0.1036	2.59e-10	0.298	141127157	142146807	0.0459351	-0.654401	0.106122	9.57887e-10	0.377718	0.0954341	7.87201e-05	intron_variant	ENSG00000258227	0	3_prime_UTR_variant	chr7:141628040_A_C	0.997361	Q9NY25	CLEC5A	ENSG00000258227		CLEC5A_MET	1	#N/A	#N/A
CLEC6A	Olink Explore 1536	Oncology	1	chr12:8606434_D_I	rs11464915	12	8606434	D	I	0.2289	-0.4761	0.0469	3.06e-24	0.3565	8108522	9130926	0.0280453	-0.537014	0.0477055	5.44257e-28	0.656973	0.0389572	3.93734e-59	upstream_gene_variant	ENSG00000205846	0	5_prime_UTR_variant	chr12:8608583_A_G	0.981924	Q6EIG7	CLEC6A	ENSG00000205846	6911-103	CLEC6A_IMR	0	rs4301855|rs61920546|rs11045643|rs11045427|rs113154236	Pietzner_2021_NatComm|Gudjonsson_2022_NatComm|Sun_2022_bioRxiv
CLEC6A	Olink Explore 1536	Oncology	2	chr12:8697055_A_G	rs11046145	12	8697055	A	G	0.1717	-0.1956	0.0529	0.0002193	0.2706	8108522	9130926	0.246681	-0.325129	0.0519905	5.60079e-10	-0.21956	0.0434369	4.77435e-07	upstream_gene_variant	ENSG00000166523	0	#N/A	#N/A	#N/A	Q6EIG7	CLEC6A	ENSG00000205846	6911-103	CLEC6A_IMR	0	rs11834597	Sun_2022_bioRxiv
CLEC7A	Olink Explore 1536	Inflammation	2	chr12:10271087_A_C	rs16910526	12	10271087	A	C	0.9169	1.5648	0.0569	1.76e-166	0.8289	9769376	10782857	0.838543	1.58316	0.0566644	3.45088e-132	-1.60649	0.048191	5.09052e-188	stop_gained	ENSG00000172243	1	stop_gained	chr12:10271087_A_C	1	Q9BXN2	CLEC7A	ENSG00000172243	3603-60	CLEC7A_IMR	0	rs79522375	Pietzner_2021_NatComm|Sun_2022_bioRxiv
CLEC7A	Olink Explore 1536	Inflammation	1	chr12:10337408_C_T	rs149932667	12	10337408	T	C	0.9875	-0.7668	0.1945	8.061e-05	0.8606	9769376	10782857	0.999967	-0.83555	0.150339	3.37768e-08	0.904791	0.125988	1.0253e-12	intron_variant	ENSG00000165685	0	#N/A	#N/A	#N/A	Q9BXN2	CLEC7A	ENSG00000172243	3603-60	CLEC7A_IMR	1	#N/A	#N/A
CLGN	Olink Explore Expansion	Neurology_II	1	chr4:141322236_C_T	rs7681627	4	141322236	T	C	0.0919	1.1202	0.0617	1.069e-73	0.5516	140809609	141849122	0.0783532	1.15644	0.062632	4.8175e-67	1.32621	0.0519355	4.58638e-122	intron_variant	ENSG00000153132	0	5_prime_UTR_variant	chr4:141348748_G_T	0.993465	O14967	CLGN	ENSG00000153132	10600-24		1	#N/A	#N/A
CLMP	Olink Explore 1536	Oncology	1	chr11:123063325_A_G	rs7129640	11	123063325	A	G	0.4311	-0.3067	0.0355	5.482e-18	0.6432	122443035	123565989	0.177448	-0.310834	0.0361716	2.64513e-17	0.26798	0.0291974	1.22928e-19	intron_variant	ENSG00000166250	0	5_prime_UTR_variant	chr11:123065683_C_T	0.983654	Q9H6B4	CLMP	ENSG00000166250	10440-26|9585-80	CLMP_MET	0	rs10892977|rs2302605|rs7946718|rs7941947|rs2155572|rs35483681|rs4488207	Zhang_2022_NatGet_AApop|Zhang_2022_NatGet_EApop|Ferkingstad_2021_NatGen|Gudjonsson_2022_NatComm|Pietzner_2021_NatComm|Pietzner_2021_Science|Sun_2018_Nature|Gilly_2020_NatComm|Sun_2022_bioRxiv
CLPS	Olink Explore 1536	Neurology	2	chr6:35717803_A_T	rs116064474	6	35717803	A	T	0.984	0.6314	0.1671	0.000158	0.3273	35262759	36265088	0.985806	1.04842	0.155209	2.24339e-11	-0.662824	0.139227	2.09204e-06	downstream_gene_variant	ENSG00000157343	0	#N/A	#N/A	#N/A	P04118	CLPS	ENSG00000137392	5749-53		0	rs116064474|rs116567273	Zhang_2022_NatGet_EApop|Ferkingstad_2021_NatGen|Sun_2022_bioRxiv
CLPS	Olink Explore 1536	Neurology	4	chr6:35753227_C_T	rs2766588	6	35753227	T	C	0.3901	-0.5053	0.0411	1.121e-34	0.07345	35262759	36265088	0.852153	-0.350933	0.0457164	3.4295e-14	0.36691	0.0367313	7.15751e-23	intron_variant	ENSG00000204140	0	#N/A	#N/A	#N/A	P04118	CLPS	ENSG00000137392	5749-53		0	rs2478467|rs9380534|rs2766588	Zhang_2022_NatGet_AApop|Zhang_2022_NatGet_EApop|Gudjonsson_2022_NatComm|Sun_2018_Nature|Pietzner_2021_Science|Sun_2022_bioRxiv
CLPS	Olink Explore 1536	Neurology	1	chr6:35761684_A_C	rs2817013	6	35761684	A	C	0.2473	0.3448	0.0504	7.606e-12	0.7439	35262759	36265088	0.985204	0.340763	0.0548262	7.10082e-10	0.345839	0.0454812	4.71885e-14	downstream_gene_variant	ENSG00000137392	0	intron_variant	chr6:35764943_C_T	0.765839	P04118	CLPS	ENSG00000137392	5749-53		0	rs3748050|rs2817013	Ferkingstad_2021_NatGen|Sun_2022_bioRxiv
CLPS	Olink Explore 1536	Neurology	3	chr6:35912286_D_I	rs147943261	6	35912286	D	I	0.2917	0.3756	0.0443	2.306e-17	0.07596	35262759	36265088	0.678211	0.431779	0.0466108	9.13213e-20	0.396637	0.0393114	2.73321e-23	intron_variant	ENSG00000112053	0	upstream_gene_variant	chr6:35765355_A_G	0.606721	P04118	CLPS	ENSG00000137392	5749-53		0	rs35951582|rs12210988	Ferkingstad_2021_NatGen|Zhang_2022_NatGet_EApop|Gudjonsson_2022_NatComm
CLSTN2	Olink Explore 1536	Inflammation	2	chr3:139619410_C_T	rs982074	3	139619410	T	C	0.2088	-0.3736	0.0478	5.163e-15	0.3235	139154027	140796239	0.2563	-0.362781	0.0460349	7.37833e-15	-0.326651	0.0384999	4.63421e-17	intergenic_variant	-	0	intron_variant	chr3:139660269_A_G	0.923492	Q9H4D0	CLSTN2	ENSG00000158258	18882-7	CLSTN2_MET	0	rs13065203|rs151281776	Zhang_2022_NatGet_EApop|Pietzner_2021_NatComm|Pietzner_2021_Science
CLSTN2	Olink Explore 1536	Inflammation	1	chr3:140167490_A_T	rs41265459	3	140167490	A	T	0.0097	2.1807	0.1956	7.062e-29	0.8187	139154027	140796239	1	2.16278	0.194225	1.87779e-27	2.09106	0.194674	4.35799e-26	missense_variant	ENSG00000158258	1	missense_variant	chr3:140167490_A_T	1	Q9H4D0	CLSTN2	ENSG00000158258	18882-7	CLSTN2_MET	0	rs41265459	Sun_2022_bioRxiv
CLSTN3	Olink Explore Expansion	Neurology_II	1	chr12:7284301_C_T	rs2167285	12	7284301	T	C	0.5586	-0.598	0.0355	1.035e-63	0.1018	6782294	7811541	1	-0.623815	0.0358099	1.22374e-60	-0.696701	0.0291643	4.94046e-109	intron_variant	ENSG00000139182	0	intron_variant	chr12:7291670_A_G	1	Q9BQT9	CLSTN3	ENSG00000139182	6291-55	CLSTN3_CRG	0	rs2290239	Ferkingstad_2021_NatGen|Pietzner_2021_Science
CLUL1	Olink Explore 1536	Cardiometabolic	1	chr18:591690_C_G	rs12957470	18	591690	C	G	0.2976	0.5988	0.0383	4.051e-55	0.7169	96988	1150334	0.650339	0.533804	0.0382687	4.86852e-41	0.538467	0.0333657	1.24375e-54	upstream_gene_variant	ENSG00000222174	0	intron_variant	chr18:597751_G_T	0.712554	Q15846	CLUL1	ENSG00000079101		CLUL1_MET	0	rs9635817|rs12957470	Zhang_2022_NatGet_EApop|Gilly_2020_NatComm|Sun_2022_bioRxiv
CLUL1	Olink Explore 1536	Cardiometabolic	2	chr18:597146_A_G	rs72865419	18	597146	A	G	0.092	-0.7347	0.0638	1.114e-30	0.5743	96988	1150334	0.861148	-0.592933	0.0612447	2.212e-21	-0.616975	0.0501667	2.29197e-33	intron_variant	ENSG00000079101	0	intron_variant	chr18:597323_D_I	1	Q15846	CLUL1	ENSG00000079101		CLUL1_MET	0	rs72865419	Sun_2022_bioRxiv
CNDP1	Olink Explore 1536	Cardiometabolic	3	chr18:72179579_A_G	rs734559	18	72179579	A	G	0.2605	-0.1999	0.0449	8.675e-06	0.7625	71701675	72754448	0.147108	-0.246703	0.0436168	1.94235e-08	-0.101973	0.0377497	0.00697537	intron_variant	ENSG00000133313	0	#N/A	#N/A	#N/A	Q96KN2	CNDP1	ENSG00000150656	5456-59	CNDP1_CAR	0	rs3764509	Zhang_2022_NatGet_EApop
CNDP1	Olink Explore 1536	Cardiometabolic	1	chr18:72209543_A_G	rs17817077	18	72209543	A	G	0.3832	0.3314	0.0399	9.496e-17	0.4555	71701675	72754448	1	0.338854	0.0391483	1.5879e-17	0.331224	0.0334287	1.53812e-22	intron_variant	ENSG00000150656	0	intron_variant	chr18:72209529_C_T	1	Q96KN2	CNDP1	ENSG00000150656	5456-59	CNDP1_CAR	0	rs17817077|rs9949100	Zhang_2022_NatGet_EApop|Ferkingstad_2021_NatGen|Gudjonsson_2022_NatComm|Pietzner_2021_NatComm|Pietzner_2021_Science|Suhre_2017_NatComm|Sun_2022_bioRxiv
CNDP1	Olink Explore 1536	Cardiometabolic	2	chr18:72225832_C_T	rs139630985	18	72225832	T	C	0.1253	-0.3595	0.0595	1.492e-09	0.783	71701675	72754448	0.524189	-0.399655	0.0582442	1.09794e-11	-0.343332	0.0481217	1.42961e-12	intron_variant	ENSG00000150656	0	intron_variant	chr18:72230612_C_T	1	Q96KN2	CNDP1	ENSG00000150656	5456-59	CNDP1_CAR	0	rs58692747|rs56042934	Ferkingstad_2021_NatGen|Gudjonsson_2022_NatComm
CNPY4	Olink Explore 1536	Oncology	1	chr7:99683662_C_T	rs192302191	7	99683662	T	C	0.0201	-1.1879	0.1402	2.373e-17	0.8785	99217236	100223134	0.499515	-1.20099	0.14189	7.56418e-17	-1.2883	0.114557	2.34834e-28	upstream_gene_variant	ENSG00000168090	0	#N/A	#N/A	#N/A	Q8N129	CNPY4	ENSG00000166997	15465-79		0	rs192302191	Sun_2022_bioRxiv
CNTN1	Olink Explore 1536	Cardiometabolic	1	chr12:41176322_C_T	rs3904168	12	41176322	T	C	0.7267	0.2815	0.0418	1.576e-11	0.7061	40586244	41966220	0.436971	0.282605	0.0420472	2.80242e-11	0.181987	0.034568	1.58292e-07	intron_variant	ENSG00000018236	0	intron_variant	chr12:41177024_D_I	1	Q12860	CNTN1	ENSG00000018236	2974-61	CNTN1_CAR3	0	rs3904168	Ferkingstad_2021_NatGen
CNTN2	Olink Explore 1536	Oncology	3	chr1:205000138_C_T	rs11803501	1	205000138	T	C	0.0647	0.9434	0.0746	1.13e-36	0.5049	204512325	205547627	0.356289	0.387117	0.0658205	5.29597e-09	0.299253	0.058271	3.13641e-07	intergenic_variant	-	0	#N/A	#N/A	#N/A	Q02246	CNTN2	ENSG00000184144	3296-92	CNTN2_ORG	0	rs80296066|rs12032559	Ferkingstad_2021_NatGen|Zhang_2022_NatGet_AApop|Zhang_2022_NatGet_EApop|Sun_2022_bioRxiv
CNTN2	Olink Explore 1536	Oncology	1	chr1:205012198_G_T	rs2071533	1	205012198	T	G	0.1349	1.2389	0.0452	1.79e-165	0.272	204512325	205547627	1	1.10054	0.0486124	1.77668e-94	-1.08271	0.0417108	1.91579e-125	upstream_gene_variant	ENSG00000184144	0	3_prime_UTR_variant	chr1:205044354_A_G	0.762357	Q02246	CNTN2	ENSG00000184144	3296-92	CNTN2_ORG	0	rs4951159|rs2071533|rs10900444|rs4951168	Ferkingstad_2021_NatGen|Zhang_2022_NatGet_EApop|Zhang_2022_NatGet_AApop|Pietzner_2021_NatComm|Gudjonsson_2022_NatComm|Pietzner_2021_Science|Suhre_2017_NatComm|Sun_2018_Nature|Sun_2022_bioRxiv
CNTN2	Olink Explore 1536	Oncology	2	chr1:205024573_C_T	rs4950978	1	205024573	T	C	0.2184	-0.3717	0.0453	2.189e-16	0.597	204512325	205547627	0.384289	-0.223071	0.0361398	9.24093e-10	-0.192058	0.0322269	3.06729e-09	intron_variant	ENSG00000184144	0	3_prime_UTR_variant	chr1:205044842_C_T	0.708525	Q02246	CNTN2	ENSG00000184144	3296-92	CNTN2_ORG	0	rs4950978|rs41264869|rs3903399|rs7529665|rs3862948	Zhang_2022_NatGet_EApop|Pietzner_2021_Science|Suhre_2017_NatComm|Sun_2022_bioRxiv
CNTN3	Olink Explore 1536	Neurology	2	chr3:74398369_A_G	rs549560	3	74398369	A	G	0.7038	0.2786	0.0418	2.708e-11	0.9384	73811719	75070291	0.593128	0.296941	0.0413031	1.1544e-12	-0.273719	0.033037	2.3567e-16	intron_variant	ENSG00000113805	0	intron_variant	chr3:74396073_C_G	1	Q9P232	CNTN3	ENSG00000113805			0	rs549560	Sun_2022_bioRxiv
CNTN3	Olink Explore 1536	Neurology	1	chr3:74608768_D_I	rs55881426	3	74608768	D	I	0.9346	-0.5633	0.0811	3.723e-12	0.2696	73811719	75070291	0.114324	-0.570513	0.0802698	2.04446e-12	-0.585588	0.0619039	9.86374e-21	intergenic_variant	-	0	intron_variant	chr3:74562936_A_G	0.816528	Q9P232	CNTN3	ENSG00000113805			0	rs4677414	Sun_2022_bioRxiv
CNTN4	Olink Explore 1536	Neurology	2	chr3:2140378_A_C	rs13071423	3	2140378	A	C	0.1816	0.3046	0.0535	1.213e-08	0.4865	1640497	3599645	0.468527	0.292698	0.0524688	3.00814e-08	0.286388	0.0428664	3.20556e-11	upstream_gene_variant	ENSG00000144619	0	upstream_gene_variant	chr3:2140378_A_C	1	Q8IWV2	CNTN4	ENSG00000144619	3298-52	CNTN4_DEV	0	rs13071423	Ferkingstad_2021_NatGen|Zhang_2022_NatGet_AApop|Zhang_2022_NatGet_EApop|Gudjonsson_2022_NatComm|Pietzner_2021_Science|Sun_2022_bioRxiv
CNTN4	Olink Explore 1536	Neurology	1	chr3:2858698_C_T	rs6442758	3	2858698	T	C	0.2912	-0.2284	0.0425	7.99e-08	0.3834	1640497	3599645	0.172651	-0.235404	0.0416719	2.02283e-08	-0.157206	0.0359666	1.3121e-05	intron_variant	ENSG00000144619	0	intron_variant	chr3:2843665_A_C	1	Q8IWV2	CNTN4	ENSG00000144619	3298-52	CNTN4_DEV	0	rs13082490|rs6414446|rs9841434	Ferkingstad_2021_NatGen|Pietzner_2021_Science|Sun_2022_bioRxiv
CNTN4	Olink Explore 1536	Neurology	3	chr3:3098041_C_G	rs163352	3	3098041	C	G	0.8313	-0.3281	0.0533	7.749e-10	0.9256	1640497	3599645	0.696767	-0.327736	0.0524385	5.73274e-10	-0.370014	0.0429165	1.48183e-17	3_prime_UTR_variant	ENSG00000144619	0	3_prime_UTR_variant	chr3:3098041_C_G	1	Q8IWV2	CNTN4	ENSG00000144619	3298-52	CNTN4_DEV	0	rs163352	Ferkingstad_2021_NatGen|Gudjonsson_2022_NatComm|Sun_2018_Nature|Pietzner_2021_NatComm|Pietzner_2021_Science|Sun_2022_bioRxiv
CNTN5	Olink Explore 1536	Neurology	2	chr11:98935899_D_I	rs139697302	11	98935899	D	I	0.2904	0.2886	0.0413	2.699e-12	0.8817	98391683	100729616	0.201962	0.408673	0.037537	2.28815e-26	0.401616	0.0326609	2.34765e-33	intron_variant	ENSG00000149972	0	intron_variant	chr11:98947073_A_C	1	O94779	CNTN5	ENSG00000149972	3299-29	CNTN5_NEU	0	rs7115147|rs10892747|rs12283627	Zhang_2022_NatGet_AApop|Ferkingstad_2021_NatGen|Zhang_2022_NatGet_EApop|Png_2021_NatComms|Pietzner_2021_Science|Sun_2022_bioRxiv
CNTN5	Olink Explore 1536	Neurology	3	chr11:99068141_C_T	rs1381332	11	99068141	T	C	0.0785	0.8561	0.0633	1.034e-41	0.6126	98391683	100729616	0.0890016	0.948783	0.0607648	4.34258e-50	-0.954212	0.0576794	4.00861e-57	intron_variant	ENSG00000149972	0	intron_variant	chr11:99021713_D_I	1	O94779	CNTN5	ENSG00000149972	3299-29	CNTN5_NEU	0	rs4316475|rs4528296|rs282486|rs898776|rs4143858|rs1461672|rs961168	Zhang_2022_NatGet_AApop|Katz_2021_Circulation|Zhang_2022_NatGet_EApop|Gudjonsson_2022_NatComm|Pietzner_2021_NatComm|Png_2021_NatComms|Suhre_2017_NatComm|Pietzner_2021_Science|Sun_2018_Nature|Sun_2022_bioRxiv
CNTN5	Olink Explore 1536	Neurology	1	chr11:99216260_A_G	rs72983774	11	99216260	A	G	0.0485	-0.6607	0.0863	1.896e-14	0.6999	98391683	100729616	0.290328	-0.636314	0.0777719	7.19747e-16	-0.335649	0.0703893	2.01453e-06	intron_variant	ENSG00000149972	0	intron_variant	chr11:99131850_C_G	1	O94779	CNTN5	ENSG00000149972	3299-29	CNTN5_NEU	0	chr11:99315052|rs72983743|rs72983716|rs72983777	Ferkingstad_2021_NatGen|Zhang_2022_NatGet_EApop|Png_2021_NatComms|Pietzner_2021_Science|Sun_2022_bioRxiv
CNTNAP2	Olink Explore 1536	Inflammation	1	chr7:145368679_C_G	rs6944748	7	145368679	C	G	0.7205	-0.5706	0.0406	6.72e-45	0.4705	145313453	148618090	0.0378477	-0.580876	0.0414455	2.17051e-41	-0.61417	0.0350025	1.70991e-63	downstream_gene_variant	ENSG00000230746	0	#N/A	#N/A	#N/A	Q9UHC6	CNTNAP2	ENSG00000174469	6965-19	CNTNAP2_IMR	0	rs850471|rs6979892|rs10274393|rs6969311|rs7810370	Zhang_2022_NatGet_EApop|Zhang_2022_NatGet_AApop|Sun_2018_Nature|Pietzner_2021_Science|Gudjonsson_2022_NatComm|Pietzner_2021_NatComm|Sun_2022_bioRxiv
COCH	Olink Explore Expansion	Cardiometabolic_II	1	chr14:31328013_A_G	rs35433064	14	31328013	A	G	0.1314	0.4221	0.0564	7.105e-14	0.2393	30843720	31864271	0.131209	0.439735	0.0573212	3.55385e-14	0.592556	0.0458558	1.64497e-36	intergenic_variant	-	0	intron_variant	chr14:31344039_A_G	0.840983	O43405	COCH	ENSG00000100473	7227-75	COCH_DEV	0	rs28400019|rs34907608|rs7159420	Ferkingstad_2021_NatGen|Zhang_2022_NatGet_EApop|Zhang_2022_NatGet_AApop|Sun_2018_Nature|Pietzner_2021_NatComm|Pietzner_2021_Science|Gudjonsson_2022_NatComm
COL18A1	Olink Explore 1536	Cardiometabolic	1	chr21:46918987_C_T	rs61633029	21	46918987	T	C	0.2587	-0.2437	0.042	6.679e-09	0.8537	46325052	47433634	0.530923	-0.25172	0.0428382	5.46276e-09	-0.150361	0.0341857	1.15807e-05	intron_variant	ENSG00000182871	0	intron_variant	chr21:46890829_D_I	1	P39060	COL18A1	ENSG00000182871	2201-17	COL18A1_CAR	0	rs11909692|rs61633029|rs9980525|21:46854111_I_D|rs75692972|rs80289899	Zhang_2022_NatGet_EApop|Gudjonsson_2022_NatComm|Pietzner_2021_Science|Sun_2022_bioRxiv
COL28A1	Olink Explore Expansion	Neurology_II	2	chr7:7541714_C_T	rs111233915	7	7541714	T	C	0.243	0.813	0.0395	3.97e-94	0.1178	6895834	8075484	0.767417	0.838635	0.0403764	7.20626e-82	0.946228	0.033946	3.27931e-141	intron_variant	ENSG00000215018	0	intron_variant	chr7:7565414_C_G	1	Q2UY09	COL28A1	ENSG00000215018	10702-1		1	#N/A	#N/A
COL2A1	Olink Explore Expansion	Cardiometabolic_II	2	chr12:48417537_A_G	rs10875723	12	48417537	A	G	0.6082	0.8576	0.0348	2.6e-134	0.004165	47866748	48898269	0.170758	0.588274	0.0430842	1.66215e-39	-0.527695	0.0345933	2.40363e-49	intron_variant	ENSG00000257955	0	#N/A	#N/A	#N/A	P02458	COL2A1	ENSG00000139219	15569-15|18875-125		0	rs719008|rs10875723|rs2079295|rs7299271	Zhang_2022_NatGet_AApop|Zhang_2022_NatGet_EApop|Ferkingstad_2021_NatGen|Gudjonsson_2022_NatComm|Pietzner_2021_Science|Sun_2018_Nature
COL2A1	Olink Explore Expansion	Cardiometabolic_II	1	chr12:48422231_A_G	rs2056448	12	48422231	A	G	0.7883	0.9791	0.0424	5.44e-118	0.07079	47866748	48898269	0.499173	0.569822	0.0513737	2.93939e-27	-0.661099	0.0398453	1.99662e-57	upstream_gene_variant	ENSG00000257955	0	intron_variant	chr12:48394823_G_T	0.694605	P02458	COL2A1	ENSG00000139219	15569-15|18875-125		0	rs2056448|rs2408954	Zhang_2022_NatGet_AApop|Zhang_2022_NatGet_EApop|Ferkingstad_2021_NatGen
COL3A1	Olink Explore Expansion	Cardiometabolic_II	1	chr2:189875018_A_G	rs111840783	2	189875018	A	G	0.9953	-2.3817	0.3001	2.062e-15	0.9974	189339046	190377472	0.730657	-2.43569	0.304926	3.25137e-15	1.84266	0.402405	5.00755e-06	missense_variant	ENSG00000168542	1	missense_variant	chr2:189875018_A_G	1	P02461	COL3A1	ENSG00000168542	18880-81		1	#N/A	#N/A
COL5A1	Olink Explore Expansion	Inflammation_II	2	chr9:137348592_G_T	rs3118545	9	137348592	T	G	0.7201	0.2926	0.0435	1.708e-11	0.1076	137033620	138236686	0.287367	0.278527	0.0431126	1.52551e-10	0.257546	0.0365815	2.7704e-12	intergenic_variant	-	0	#N/A	#N/A	#N/A	P20908	COL5A1	ENSG00000130635			1	#N/A	#N/A
COL5A1	Olink Explore Expansion	Inflammation_II	1	chr9:137533634_C_G	rs12002679	9	137533634	C	G	0.7267	-0.349	0.0445	4.707e-15	0.9772	137033620	138236686	0.999961	-0.349246	0.0444743	9.12251e-15	0.36915	0.0363093	1.29608e-23	5_prime_UTR_variant	ENSG00000130635	0	5_prime_UTR_variant	chr9:137533634_C_G	1	P20908	COL5A1	ENSG00000130635			1	#N/A	#N/A
COMMD1	Olink Explore Expansion	Cardiometabolic_II	1	chr2:62323824_A_G	rs140099906	2	62323824	A	G	0.9793	0.8663	0.1436	1.624e-09	0.1205	61615859	62874382	0.252913	0.907736	0.147072	9.26297e-10	-0.931821	0.129177	8.16551e-13	intron_variant	ENSG00000173163	1	missense_variant	chr2:62228013_C_T	0.85996	Q8N668	COMMD1	ENSG00000173163	12509-115		1	#N/A	#N/A
COMT	Olink Explore 1536	Cardiometabolic	1	chr22:19951271_A_G	rs4680	22	19951271	A	G	0.5255	-0.4751	0.0376	1.515e-36	0.08348	19429130	20457498	0.315752	-0.483802	0.0381052	1.03716e-34	-0.505191	0.031067	2.18735e-55	missense_variant	ENSG00000093010	1	missense_variant	chr22:19951271_A_G	1	P21964	COMT	ENSG00000093010	18382-109	COMT_MET	0	chr22:19961340|rs165656|rs4680	Ferkingstad_2021_NatGen|Pietzner_2021_NatComm|Pietzner_2021_Science|Gilly_2020_NatComm|Sun_2022_bioRxiv
COQ7	Olink Explore Expansion	Cardiometabolic_II	1	chr16:19079998_D_I	rs34593927	16	19079998	D	I	0.3461	-0.3268	0.0412	2.274e-15	0.01814	18578921	19591417	0.170402	-0.336901	0.0419386	2.29111e-15	-0.263502	0.0361512	4.75971e-13	intron_variant	ENSG00000167186	1	missense_variant	chr16:19085298_C_T	0.833694	Q99807	COQ7	ENSG00000167186			1	#N/A	#N/A
CPA2	Olink Explore 1536	Neurology	1	chr7:129922498_C_T	rs6952090	7	129922498	T	C	0.6497	0.3582	0.0406	1.059e-18	0.5895	129406667	130429638	0.663722	0.35931	0.0411116	7.89329e-18	-0.381511	0.0356224	5.99115e-26	intron_variant	ENSG00000158516	0	intron_variant	chr7:129910463_C_G	1	P48052	CPA2	ENSG00000158516	9276-7	CPA2_NEU	0	rs6952090	Ferkingstad_2021_NatGen|Sun_2022_bioRxiv
CPA4	Olink Explore Expansion	Inflammation_II	3	chr7:129932949_G_T	rs73146784	7	129932949	T	G	0.0743	0.6161	0.0763	6.969e-16	0.6997	129432974	130464020	0.752673	0.455823	0.072864	5.53003e-10	0.438624	0.0664478	5.43791e-11	upstream_gene_variant	ENSG00000128510	0	intron_variant	chr7:129947166_A_G	0.964773	Q9UI42	CPA4	ENSG00000128510	9267-2		0	rs73146802|rs73146784	Zhang_2022_NatGet_EApop|Pietzner_2021_Science
CPA4	Olink Explore Expansion	Inflammation_II	2	chr7:129940561_A_G	rs12538292	7	129940561	A	G	0.3299	-0.5151	0.0398	2.802e-38	0.2695	129432974	130464020	0.413638	-0.482074	0.0395433	2.82713e-32	-0.444104	0.0338335	1.45387e-37	intron_variant	ENSG00000128510	1	missense_variant	chr7:129938598_G_T	0.721708	Q9UI42	CPA4	ENSG00000128510	9267-2		0	rs34587586|rs6467295|rs1038628|rs3800775	Zhang_2022_NatGet_AApop|Ferkingstad_2021_NatGen|Zhang_2022_NatGet_EApop|Sun_2018_Nature|Pietzner_2021_Science|Gudjonsson_2022_NatComm
CPA4	Olink Explore Expansion	Inflammation_II	1	chr7:129948221_A_G	rs145012020	7	129948221	A	G	0.0043	-2.111	0.305	4.5e-12	0.3506	129432974	130464020	0.999588	-2.11735	0.283225	1.49572e-13	-2.28793	0.275613	2.07136e-16	stop_gained	ENSG00000128510	1	stop_gained	chr7:129948221_A_G	1	Q9UI42	CPA4	ENSG00000128510	9267-2		0	rs145012020	Ferkingstad_2021_NatGen
CPB2	Olink Explore Expansion	Inflammation_II	1	chr13:46620802_D_I	rs145600332	13	46620802	D	I	0.257	-0.5851	0.0439	1.603e-40	0.5791	46127321	47179211	0.150079	-0.455882	0.0497071	2.03432e-19	0.475689	0.0395832	5.42995e-32	intron_variant	ENSG00000123200	1	missense_variant	chr13:46629944_A_G	0.769471	Q96IY4	CPB2	ENSG00000080618	3518-54		0	chr13:46008319|rs1926447|rs1926446|rs58925531|rs1977395|rs1581846|rs2840241|rs6561283|rs4337200|rs4142548|rs9534288|rs68147896|rs9534300|rs532540191|rs5803322	Ferkingstad_2021_NatGen|Katz_2021_Circulation|Zhang_2022_NatGet_AApop|Gudjonsson_2022_NatComm|Suhre_2017_NatComm|Pietzner_2021_Science|Pietzner_2021_NatComm|Sun_2018_Nature|Sun_2022_bioRxiv
CPB2	Olink Explore Expansion	Inflammation_II	2	chr13:46649454_A_G	rs1022951	13	46649454	A	G	0.4214	0.4381	0.0392	6.161e-29	0.9884	46127321	47179211	0.262398	0.253254	0.0435428	7.75236e-09	0.191776	0.0357524	9.25381e-08	intron_variant	ENSG00000080618	0	intron_variant	chr13:46634939_C_G	1	Q96IY4	CPB2	ENSG00000080618	3518-54		0	rs9595404|rs17067467|rs3736943|rs9567607|rs2274381|rs1977394|rs9562637|chr13:46076396|rs201516835	Zhang_2022_NatGet_EApop|Ferkingstad_2021_NatGen|Pietzner_2021_Science
CPPED1	Olink Explore 1536	Neurology	1	chr16:12897395_A_C	rs3748979	16	12897395	A	C	0.1803	0.7211	0.0471	7.631e-53	0.6749	12256919	13397874	0.0455521	0.726121	0.0477433	7.88361e-48	0.663609	0.0411542	1.49427e-54	intron_variant	ENSG00000103381	1	missense_variant	chr16:12897578_G_T	0.955139	Q9BRF8	CPPED1	ENSG00000103381			0	rs3762533	Sun_2022_bioRxiv
CPQ	Olink Explore Expansion	Cardiometabolic_II	2	chr8:97658153_A_C	rs72680193	8	97658153	A	C	0.0327	-0.6289	0.1103	1.173e-08	0.9126	97157455	98661882	0.535823	-0.655423	0.103617	3.58424e-10	-0.438441	0.0774542	1.76644e-08	intron_variant	ENSG00000104324	0	intron_variant	chr8:97658153_A_C	1	Q9Y646	CPQ	ENSG00000104324	9394-19		0	rs72680193|chr8:96645925	Zhang_2022_NatGet_EApop|Ferkingstad_2021_NatGen|Pietzner_2021_Science|Gudjonsson_2022_NatComm
CPQ	Olink Explore Expansion	Cardiometabolic_II	4	chr8:97956743_D_I	rs148372681	8	97956743	D	I	0.0249	0.7928	0.1249	2.159e-10	0.3173	97157455	98661882	0.181504	0.763088	0.117755	1.34479e-10	0.697198	0.0974879	1.26831e-12	intron_variant	ENSG00000104324	0	intron_variant	chr8:97950846_A_G	1	Q9Y646	CPQ	ENSG00000104324	9394-19		0	rs10107707|rs78562693|rs73268709|rs11997742|rs11984922	Ferkingstad_2021_NatGen|Zhang_2022_NatGet_EApop|Zhang_2022_NatGet_AApop|Pietzner_2021_Science|Gudjonsson_2022_NatComm
CPQ	Olink Explore Expansion	Cardiometabolic_II	1	chr8:98041637_A_G	rs148684432	8	98041637	A	G	0.011	-1.8119	0.1831	4.271e-23	0.3742	97157455	98661882	0.987861	-1.89106	0.176688	1.42987e-25	-1.90495	0.162439	1.34304e-30	missense_variant	ENSG00000104324	1	missense_variant	chr8:98041637_A_G	1	Q9Y646	CPQ	ENSG00000104324	9394-19		0	rs148684432	Zhang_2022_NatGet_EApop|Ferkingstad_2021_NatGen|Pietzner_2021_Science|Gudjonsson_2022_NatComm
CPQ	Olink Explore Expansion	Cardiometabolic_II	3	chr8:98120842_C_T	rs560008078	8	98120842	T	C	0.9958	1.7653	0.3177	2.761e-08	0.9373	97157455	98661882	0.815052	1.86395	0.298589	6.00569e-10	-1.94794	0.226376	1.70684e-17	intron_variant	ENSG00000104324	0	intron_variant	chr8:98120842_C_T	1	Q9Y646	CPQ	ENSG00000104324	9394-19		0	rs141107654	Ferkingstad_2021_NatGen
CPVL	Olink Explore 1536	Oncology	2	chr7:29035428_C_T	rs147771477	7	29035428	T	C	0.0052	-1.4434	0.3161	4.952e-06	0.6488	28534847	29735067	0.992119	-1.70849	0.259424	6.81009e-11	-1.562	0.219454	1.6119e-12	missense_variant	ENSG00000106066	1	missense_variant	chr7:29035428_C_T	1	Q9H3G5	CPVL	ENSG00000106066	8891-7		0	rs147771477	Sun_2022_bioRxiv
CPVL	Olink Explore 1536	Oncology	1	chr7:29160604_C_T	rs34219043	7	29160604	T	C	0.2059	-0.8781	0.0412	5.31e-101	0.6874	28534847	29735067	1	-0.792548	0.0425755	5.48023e-68	-0.826762	0.0351419	3.32129e-106	missense_variant	ENSG00000106066	1	missense_variant	chr7:29160604_C_T	1	Q9H3G5	CPVL	ENSG00000106066	8891-7		0	rs34219043	Sun_2022_bioRxiv
CPVL	Olink Explore 1536	Oncology	3	chr7:29187946_A_G	rs245883	7	29187946	A	G	0.4652	0.555	0.0382	7.305e-48	0.06452	28534847	29735067	0.189196	0.312053	0.0364777	3.63637e-17	0.342104	0.0308257	1.11196e-27	intron_variant	ENSG00000106066	0	intron_variant	chr7:29185604_C_T	1	Q9H3G5	CPVL	ENSG00000106066	8891-7		0	rs245883	Sun_2022_bioRxiv
CPXM1	Olink Explore 1536	Oncology	1	chr20:2776975_C_T	rs41310169	20	2776975	T	C	0.0135	-1.2368	0.1735	1.02e-12	0.4119	2274715	3281283	0.999223	-1.56701	0.167077	3.31076e-20	-1.67184	0.137135	7.74457e-33	missense_variant	ENSG00000088882	1	missense_variant	chr20:2776975_C_T	1	Q96SM3	CPXM1	ENSG00000088882	6255-74	CPXM1_CRG	0	rs41310169	Zhang_2022_NatGet_EApop|Ferkingstad_2021_NatGen|Pietzner_2021_Science|Sun_2022_bioRxiv
CPXM1	Olink Explore 1536	Oncology	3	chr20:2782015_C_T	rs215545	20	2782015	T	C	0.2375	-0.4655	0.0444	1.12e-25	0.7255	2274715	3281283	0.835955	-0.554901	0.0441253	4.04706e-34	0.505779	0.0382157	3.93186e-38	upstream_gene_variant	ENSG00000088882	0	intron_variant	chr20:2780151_A_G	0.969148	Q96SM3	CPXM1	ENSG00000088882	6255-74	CPXM1_CRG	0	rs215545	Zhang_2022_NatGet_AApop|Ferkingstad_2021_NatGen|Sun_2022_bioRxiv
CPXM1	Olink Explore 1536	Oncology	2	chr20:2846397_A_G	rs555502	20	2846397	A	G	0.2521	0.0992	0.0474	0.03644	0.8819	2274715	3281283	0.98711	0.27719	0.0455146	1.52552e-09	0.200968	0.0368686	5.74453e-08	intron_variant	ENSG00000215305	0	#N/A	#N/A	#N/A	Q96SM3	CPXM1	ENSG00000088882	6255-74	CPXM1_CRG	0	rs555502	Ferkingstad_2021_NatGen|Zhang_2022_NatGet_EApop|Sun_2022_bioRxiv
CPXM2	Olink Explore Expansion	Cardiometabolic_II	1	chr10:125650709_C_G	rs28741041	10	125650709	C	G	0.3752	-0.4365	0.0375	2.184e-31	0.946	124965723	126199783	0.301696	-0.439795	0.0379851	1.95994e-29	-0.475604	0.0304473	1.64319e-51	intron_variant	ENSG00000121898	0	intron_variant	chr10:125650025_C_T	1	Q8N436	CPXM2	ENSG00000121898			1	#N/A	#N/A
CR1	Olink Explore Expansion	Inflammation_II	1	chr1:207670307_A_T	rs9429944	1	207670307	A	T	0.7463	0.1953	0.0485	5.605e-05	0.5481	207169492	208313992	0.194793	0.255959	0.0460065	3.27226e-08	0.281418	0.0376439	1.22127e-13	intron_variant	ENSG00000203710	0	intron_variant	chr1:207673631_C_T	1	P17927	CR1	ENSG00000203710	19556-12		0	rs6663887|rs10863341	Zhang_2022_NatGet_EApop|Ferkingstad_2021_NatGen|Pietzner_2021_Science
CR1	Olink Explore Expansion	Inflammation_II	3	chr1:207692049_A_G	rs6656401	1	207692049	A	G	0.1789	0.5217	0.0522	1.749e-23	0.8615	207169492	208313992	0.257246	0.481563	0.0523414	1.58344e-19	-0.535449	0.0430617	4.8617e-34	intron_variant	ENSG00000203710	1	missense_variant	chr1:207795320_A_G	0.903709	P17927	CR1	ENSG00000203710	19556-12		0	rs6661489|rs679515|rs10863417|rs6697005	Zhang_2022_NatGet_AApop|Ferkingstad_2021_NatGen|Zhang_2022_NatGet_EApop|Pietzner_2021_Science|Sun_2022_bioRxiv
CR1	Olink Explore Expansion	Inflammation_II	2	chr1:207693163_D_I	rs554575530	1	207693163	D	I	0.8298	0.5161	0.054	1.157e-21	0.8009	207169492	208313992	0.0622172	0.41062	0.0534359	3.23264e-14	-0.337531	0.0427398	5.06406e-15	intron_variant	ENSG00000203710	1	missense_variant	chr1:207782931_A_G	0.937219	P17927	CR1	ENSG00000203710	19556-12		0	rs11117991|rs140717816|rs9429789	Zhang_2022_NatGet_EApop|Ferkingstad_2021_NatGen|Pietzner_2021_Science|Sun_2022_bioRxiv
CR2	Olink Explore 1536	Cardiometabolic	1	chr1:207581359_A_T	rs17042493	1	207581359	A	T	0.1177	-0.3375	0.062	5.254e-08	0.8491	207127575	208163240	0.0579225	-0.350576	0.0626803	2.77133e-08	-0.307496	0.0517854	3.49109e-09	intergenic_variant	-	0	synonymous_variant	chr1:207648173_C_T	0.976432	P20023	CR2	ENSG00000117322	15570-99	CR2_CAR	0	rs116059019|rs61240730|rs61821133|rs17044525|rs61821111	Zhang_2022_NatGet_EApop|Ferkingstad_2021_NatGen|Pietzner_2021_NatComm|Pietzner_2021_Science|Sun_2022_bioRxiv
CRELD1	Olink Explore Expansion	Inflammation_II	1	chr3:9975386_C_G	rs2270894	3	9975386	C	G	0.7869	-0.1404	0.0467	0.002635	0.8408	9475506	10487097	1	-0.474114	0.0415701	1.18902e-28	0.560308	0.0361012	6.49306e-51	upstream_gene_variant	ENSG00000163703	0	upstream_gene_variant	chr3:9975386_C_G	1	Q96HD1	CRELD1	ENSG00000163703	7628-40		0	rs2270894	Ferkingstad_2021_NatGen|Zhang_2022_NatGet_AApop|Zhang_2022_NatGet_EApop|Gudjonsson_2022_NatComm|Pietzner_2021_Science|Sun_2022_bioRxiv
CRELD1	Olink Explore Expansion	Inflammation_II	2	chr3:9985457_C_T	rs9878047	3	9985457	T	C	0.7482	-0.7515	0.0381	9.83e-87	0.6667	9475506	10487097	0.228244	-0.917385	0.0390214	1.76492e-100	0.846773	0.0321079	7.9543e-129	intron_variant	ENSG00000163703	0	synonymous_variant	chr3:9985656_C_T	0.995569	Q96HD1	CRELD1	ENSG00000163703	7628-40		0	rs4234585|rs3774207|rs6443274|rs6804473|rs9878047|rs7650290|rs7627326	Katz_2021_Circulation|Ferkingstad_2021_NatGen|Zhang_2022_NatGet_AApop|Zhang_2022_NatGet_EApop|Gudjonsson_2022_NatComm|Pietzner_2021_Science|Sun_2018_Nature
CRELD2	Olink Explore 1536	Inflammation	1	chr22:50272558_C_T	rs148994989	22	50272558	T	C	0.0351	-1.2505	0.1027	3.905e-34	0.3485	49811815	50821188	0.908284	-1.77537	0.109984	4.19816e-53	-1.81112	0.0869566	5.15141e-86	intron_variant	ENSG00000100426	1	missense_variant	chr22:50315382_C_G	0.922678	Q6UXH1	CRELD2	ENSG00000184164		CRELD2_DEV	0	rs74510325	Sun_2022_bioRxiv
CRELD2	Olink Explore 1536	Inflammation	2	chr22:50320105_A_G	rs11090920	22	50320105	A	G	0.8299	-0.2003	0.0522	0.0001233	0.6287	49811815	50821188	0.21339	-0.581794	0.0530081	9.43114e-27	0.53861	0.0408658	7.60082e-38	intron_variant	ENSG00000184164	0	synonymous_variant	chr22:50313438_C_T	0.921958	Q6UXH1	CRELD2	ENSG00000184164		CRELD2_DEV	0	rs9616378|rs7410612	Sun_2022_bioRxiv
CRH	Olink Explore 1536	Oncology	1	chr8:67191269_A_G	rs35707268	8	67191269	A	G	0.0361	-0.7599	0.1064	9.232e-13	0.9873	66588620	67590960	0.206185	-0.775362	0.107327	9.02336e-13	-0.629745	0.0913443	7.60231e-12	intergenic_variant	-	0	#N/A	#N/A	#N/A	P06850	CRH	ENSG00000147571	19637-9|5614-44	CRH_ORG	0	rs59104426|rs12541243	Sun_2022_bioRxiv
CRHBP	Olink Explore 1536	Inflammation	2	chr5:76194302_C_T	rs2359426	5	76194302	T	C	0.6351	-0.5326	0.0365	3.741e-48	0.2144	75748538	76776983	0.108386	-0.581364	0.0368856	6.32525e-51	-0.57916	0.031299	8.33594e-70	intron_variant	ENSG00000171643	0	#N/A	#N/A	#N/A	P24387	CRHBP	ENSG00000145708	6039-24	CRHBP_DEV	0	chr5:76912882|rs10942798|rs1700657|rs1700655|rs536720776|rs1700658|rs2359426|rs6887216|rs6896257	Ferkingstad_2021_NatGen|Zhang_2022_NatGet_EApop|Zhang_2022_NatGet_AApop|Sun_2018_Nature|Pietzner_2021_NatComm|Pietzner_2021_Science|Gudjonsson_2022_NatComm|Sun_2022_bioRxiv
CRHBP	Olink Explore 1536	Inflammation	1	chr5:76245650_A_G	rs73123922	5	76245650	A	G	0.0368	-0.3543	0.1037	0.000636	0.4044	75748538	76776983	0.0600835	-0.590117	0.0968916	1.52191e-09	-0.473102	0.0766424	8.36478e-10	upstream_gene_variant	ENSG00000145708	0	intron_variant	chr5:76249062_A_C	0.959601	P24387	CRHBP	ENSG00000145708	6039-24	CRHBP_DEV	0	rs59271908|rs73123905|rs75439203|rs58714487|rs59952310|rs73123922	Zhang_2022_NatGet_AApop|Ferkingstad_2021_NatGen|Zhang_2022_NatGet_EApop|Pietzner_2021_Science|Gudjonsson_2022_NatComm|Sun_2022_bioRxiv
CRIM1	Olink Explore 1536	Inflammation	1	chr2:36773512_A_G	rs848604	2	36773512	A	G	0.6353	-0.2125	0.0375	1.489e-08	0.2988	36083069	37278278	0.743571	-0.228729	0.0379872	2.30975e-09	-0.141407	0.0327333	1.65042e-05	intron_variant	ENSG00000150938	0	intron_variant	chr2:36775315_C_G	1	Q9NZV1	CRIM1	ENSG00000150938	15492-1|8699-43	CRIM1_DEV	1	#N/A	#N/A
CRISP2	Olink Explore 1536	Oncology	4	chr6:49619240_A_G	rs9395519	6	49619240	A	G	0.6952	0.3091	0.0373	1.241e-16	0.1925	49160073	50181274	0.185489	0.206721	0.0341061	1.81852e-09	-0.272487	0.02737	9.8279e-23	intergenic_variant	-	0	#N/A	#N/A	#N/A	P16562	CRISP2	ENSG00000124490	9282-12	CRISP2_CRG	1	#N/A	#N/A
CRISP2	Olink Explore 1536	Oncology	3	chr6:49681378_C_G	rs360543	6	49681378	C	G	0.0796	0.7751	0.0616	2.542e-36	0.1913	49160073	50181274	0.132567	0.504791	0.0583657	1.68239e-17	0.386592	0.0473124	5.89913e-16	upstream_gene_variant	ENSG00000124490	0	intron_variant	chr6:49678859_D_I	0.761154	P16562	CRISP2	ENSG00000124490	9282-12	CRISP2_CRG	0	rs687777|rs360543	Zhang_2022_NatGet_AApop|Ferkingstad_2021_NatGen
CRISP2	Olink Explore 1536	Oncology	1	chr6:49710105_A_G	rs555247	6	49710105	A	G	0.4447	0.4863	0.0326	2.217e-50	0.1172	49160073	50181274	0.23891	0.309784	0.0325518	9.76442e-21	0.329595	0.0256616	4.17119e-36	intron_variant	ENSG00000096006	0	#N/A	#N/A	#N/A	P16562	CRISP2	ENSG00000124490	9282-12	CRISP2_CRG	0	rs555247|rs478328|rs586874	Zhang_2022_NatGet_EApop|Ferkingstad_2021_NatGen|Gudjonsson_2022_NatComm|Sun_2018_Nature|Pietzner_2021_Science|Pietzner_2021_NatComm|Sun_2022_bioRxiv
CRISP2	Olink Explore 1536	Oncology	2	chr6:49810566_C_T	rs113979133	6	49810566	T	C	0.0201	-1.4346	0.119	1.729e-33	0.7907	49160073	50181274	0.360404	-1.32349	0.107862	1.18612e-32	-1.06837	0.085077	1.17714e-34	intron_variant	ENSG00000124812	1	missense_variant	chr6:49663567_A_G	0.956049	P16562	CRISP2	ENSG00000124490	9282-12	CRISP2_CRG	0	rs7742891|rs36069724|rs112840264	Zhang_2022_NatGet_AApop|Ferkingstad_2021_NatGen|Zhang_2022_NatGet_EApop|Pietzner_2021_Science|Sun_2022_bioRxiv
CRISP3	Olink Explore Expansion	Inflammation_II	2	chr6:49659973_D_I	rs3839534	6	49659973	D	I	0.4729	0.4965	0.036	3.191e-43	0.1109	49195097	50212150	0.136891	0.336283	0.0403884	2.30316e-16	-0.360167	0.0350005	3.9075e-24	downstream_gene_variant	ENSG00000124490	0	#N/A	#N/A	#N/A	P54108	CRISP3	ENSG00000096006	3187-52		0	rs545487|rs492855|rs13204884	Zhang_2022_NatGet_AApop|Zhang_2022_NatGet_EApop|Gudjonsson_2022_NatComm|Pietzner_2021_Science|Sun_2022_bioRxiv
CRISP3	Olink Explore Expansion	Inflammation_II	5	chr6:49678718_C_T	rs555103	6	49678718	T	C	0.104	0.6442	0.0619	2.291e-25	0.2343	49195097	50212150	0.0234916	0.413628	0.0626179	5.99232e-11	0.399232	0.0530387	8.36031e-14	intron_variant	ENSG00000124490	0	synonymous_variant	chr6:49696473_G_T	0.981486	P54108	CRISP3	ENSG00000096006	3187-52		0	rs687777|rs360543	Zhang_2022_NatGet_AApop|Ferkingstad_2021_NatGen
CRISP3	Olink Explore Expansion	Inflammation_II	1	chr6:49722360_A_G	rs62413632	6	49722360	A	G	0.1315	0.3197	0.0581	3.664e-08	0.6625	49195097	50212150	0.0753398	0.454766	0.0579537	9.5447e-15	0.247722	0.0512969	1.494e-06	intergenic_variant	-	0	3_prime_UTR_variant	chr6:49695232_A_G	0.999977	P54108	CRISP3	ENSG00000096006	3187-52		0	rs2396916	Zhang_2022_NatGet_EApop
CRISP3	Olink Explore Expansion	Inflammation_II	4	chr6:49765645_A_G	rs187206848	6	49765645	A	G	0.9757	0.0838	0.1332	0.5293	0.9439	49195097	50212150	0.490236	0.73433	0.131907	3.21007e-08	-0.285656	0.12663	0.0242075	intergenic_variant	-	0	#N/A	#N/A	#N/A	P54108	CRISP3	ENSG00000096006	3187-52		1	#N/A	#N/A
CRISP3	Olink Explore Expansion	Inflammation_II	3	chr6:49855579_G_T	rs6942071	6	49855579	T	G	0.7833	0.5484	0.0463	2.584e-32	0.09944	49195097	50212150	0.176619	0.33013	0.0483171	1.33756e-11	-0.30459	0.0390295	1.03874e-14	intergenic_variant	-	0	#N/A	#N/A	#N/A	P54108	CRISP3	ENSG00000096006	3187-52		1	#N/A	#N/A
CRNN	Olink Explore 1536	Oncology	1	chr1:152391567_A_G	rs10494275	1	152391567	A	G	0.0771	-1.147	0.0666	1.845e-66	0.7949	151881719	152886739	1	-1.11308	0.0660699	3.21451e-57	-1.1858	0.0552814	1.49684e-90	upstream_gene_variant	ENSG00000143536	0	upstream_gene_variant	chr1:152391567_A_G	1	Q9UBG3	CRNN	ENSG00000143536	17738-7	CRNN_ONC2	0	rs10494275	Ferkingstad_2021_NatGen|Pietzner_2021_Science|Pietzner_2021_NatComm|Sun_2022_bioRxiv
CRNN	Olink Explore 1536	Oncology	2	chr1:152443495_C_T	rs2146115	1	152443495	T	C	0.1919	0.3905	0.0495	2.944e-15	0.776	151881719	152886739	0.176429	0.30943	0.0450557	1.054e-11	-0.284565	0.037813	8.4532e-14	intergenic_variant	-	0	intron_variant	chr1:152384833_C_T	0.86059	Q9UBG3	CRNN	ENSG00000143536	17738-7	CRNN_ONC2	0	rs4240879|rs2146115|rs4240877	Ferkingstad_2021_NatGen|Pietzner_2021_Science|Sun_2022_bioRxiv
CRTAC1	Olink Explore 1536	Cardiometabolic	1	chr10:99625319_C_T	rs56007204	10	99625319	T	C	0.2098	-0.8096	0.0401	1.74e-90	0.4267	99124757	100290585	1	-0.880253	0.0381058	1.14672e-97	-0.830127	0.0299531	7.27956e-140	missense_variant	ENSG00000095713	1	missense_variant	chr10:99625319_C_T	1	Q9NQ79	CRTAC1	ENSG00000095713	5632-6	CRTAC1_CAR	0	rs56007204|rs12778290	Ferkingstad_2021_NatGen|Zhang_2022_NatGet_EApop|Gudjonsson_2022_NatComm|Pietzner_2021_Science|Pietzner_2021_NatComm|Sun_2022_bioRxiv
CRTAC1	Olink Explore 1536	Cardiometabolic	2	chr10:99642362_A_C	rs684225	10	99642362	A	C	0.425	-0.3287	0.0368	4.144e-19	0.01165	99124757	100290585	0.854207	-0.390875	0.0312224	7.56633e-34	-0.349769	0.0257471	5.49819e-40	intron_variant	ENSG00000095713	0	intron_variant	chr10:99644480_D_I	1	Q9NQ79	CRTAC1	ENSG00000095713	5632-6	CRTAC1_CAR	0	rs684225|rs588061	Zhang_2022_NatGet_EApop|Ferkingstad_2021_NatGen|Zhang_2022_NatGet_AApop|Gudjonsson_2022_NatComm|Pietzner_2021_NatComm|Pietzner_2021_Science|Sun_2022_bioRxiv
CRTAM	Olink Explore 1536	Neurology	1	chr11:122714782_A_G	rs2370794	11	122714782	A	G	0.6586	-0.2839	0.0405	2.332e-12	0.2147	122209208	123243347	0.991218	-0.440756	0.044461	2.64881e-22	0.427935	0.0366932	2.71085e-30	intron_variant	ENSG00000109943	0	intron_variant	chr11:122716041_A_G	1	O95727	CRTAM	ENSG00000109943	7968-15	CRTAM_NEU	0	rs2370794	Zhang_2022_NatGet_EApop|Zhang_2022_NatGet_AApop|Ferkingstad_2021_NatGen|Gudjonsson_2022_NatComm|Pietzner_2021_NatComm|Pietzner_2021_Science|Png_2021_NatComms|Sun_2022_bioRxiv
CRTAM	Olink Explore 1536	Neurology	2	chr11:122772285_D_I	rs34669210	11	122772285	D	I	0.4336	-0.1625	0.04	4.919e-05	0.1129	122209208	123243347	0.347851	-0.352308	0.0433723	1.14073e-15	0.304275	0.0361371	7.87287e-17	intron_variant	ENSG00000109944	0	3_prime_UTR_variant	chr11:122742879_C_G	0.908939	O95727	CRTAM	ENSG00000109943	7968-15	CRTAM_NEU	0	rs10892919|rs67366392|rs57422890|rs4936757|rs55783424	Zhang_2022_NatGet_AApop|Ferkingstad_2021_NatGen|Zhang_2022_NatGet_EApop|Gudjonsson_2022_NatComm|Sun_2022_bioRxiv
CRYGD	Olink Explore Expansion	Neurology_II	1	chr2:208971635_G_T	rs76541254	2	208971635	T	G	0.0849	0.8449	0.0674	4.627e-36	0.8467	208486331	209489225	1	0.731909	0.0665512	7.58887e-27	0.718313	0.0553285	8.03879e-37	downstream_gene_variant	ENSG00000229150	0	#N/A	#N/A	#N/A	P07320	CRYGD	ENSG00000118231	12366-16		0	rs76541254	Ferkingstad_2021_NatGen|Pietzner_2021_Science
CRYGD	Olink Explore Expansion	Neurology_II	2	chr2:208977161_C_T	rs11690925	2	208977161	T	C	0.3037	-0.5318	0.0424	4.435e-36	0.2954	208486331	209489225	0.789246	-0.461643	0.0418825	5.92084e-27	-0.569831	0.0331243	2.79232e-61	non_coding_transcript_exon_variant	ENSG00000229150	0	#N/A	#N/A	#N/A	P07320	CRYGD	ENSG00000118231	12366-16		0	rs34570682|rs11690925	Ferkingstad_2021_NatGen|Pietzner_2021_Science
CSF1R	Olink Explore Expansion	Inflammation_II	1	chr5:149460542_A_C	rs56048668	5	149460542	A	C	0.9923	1.4128	0.224	2.861e-10	0.6465	148932854	149992935	0.999956	1.43639	0.227649	3.95171e-10	-1.55016	0.181186	2.56892e-17	missense_variant	ENSG00000182578	1	missense_variant	chr5:149460542_A_C	1	P07333	CSF1R	ENSG00000182578	13682-47		0	rs56048668|rs572474264	Ferkingstad_2021_NatGen|Zhang_2022_NatGet_EApop|Pietzner_2021_Science
CSF2RB	Olink Explore Expansion	Inflammation_II	1	chr22:37331305_A_G	rs2239749	22	37331305	A	G	0.5381	1.0879	0.0245	0	0.2051	36809670	37836491	0.859893	1.1085	0.0243863	3.06562e-261	-1.14551	0.0199466	0	intron_variant	ENSG00000100368	0	intron_variant	chr22:37329111_C_G	1	P32927	CSF2RB	ENSG00000100368	10512-13|11137-43		0	rs2075936|rs2239749|rs1534881|rs5756415	Zhang_2022_NatGet_EApop|Zhang_2022_NatGet_AApop|Ferkingstad_2021_NatGen|Gudjonsson_2022_NatComm|Pietzner_2021_Science|Sun_2018_Nature
CST1	Olink Explore Expansion	Inflammation_II	2	chr20:23730336_C_T	rs4260306	20	23730336	T	C	0.2984	-0.5723	0.0388	2.465e-49	0.9714	23228190	24231905	0.637766	-0.460854	0.0425357	3.87433e-26	-0.46107	0.0353082	3.26134e-37	intron_variant	ENSG00000170373	0	synonymous_variant	chr20:23731426_C_T	0.789555	P01037	CST1	ENSG00000170373	5459-33		0	rs7262370|rs4549181|rs4260306	Zhang_2022_NatGet_EApop|Ferkingstad_2021_NatGen|Pietzner_2021_Science|Gudjonsson_2022_NatComm
CST1	Olink Explore Expansion	Inflammation_II	1	chr20:23731653_C_T	rs13045804	20	23731653	T	C	0.6388	-0.4494	0.0384	1.313e-31	0.3917	23228190	24231905	0.98037	-0.277297	0.0409381	1.98127e-11	-0.253421	0.0355263	1.44272e-12	upstream_gene_variant	ENSG00000170373	1	missense_variant	chr20:23731494_A_G	0.770854	P01037	CST1	ENSG00000170373	5459-33		0	rs6083222|rs6049050|rs3892306|rs4343536|rs6076122|rs13045804|rs6036489|rs6049008|rs6114248	Ferkingstad_2021_NatGen|Zhang_2022_NatGet_AApop|Katz_2021_Circulation|Zhang_2022_NatGet_EApop|Pietzner_2021_Science|Suhre_2017_NatComm|Gudjonsson_2022_NatComm
CST3	Olink Explore 1536	Cardiometabolic	1	chr20:23636980_C_T	rs2424590	20	23636980	T	C	0.863	0.3611	0.0478	4.184e-14	0.755	23108534	24119110	0.0598562	0.371273	0.0486101	4.55471e-14	0.345475	0.0380723	3.07214e-19	non_coding_transcript_exon_variant	ENSG00000225056	0	#N/A	#N/A	#N/A	P01034	CST3	ENSG00000101439	2609-59	CST3_CAR	0	rs6048920|rs911119|rs6114209|rs2405367|rs734801|rs6036465|rs2254635|rs8115423|rs6036478|rs12710327	Ferkingstad_2021_NatGen|Zhang_2022_NatGet_AApop|Zhang_2022_NatGet_EApop|Pietzner_2021_NatComm|Pietzner_2021_Science|Gudjonsson_2022_NatComm|Suhre_2017_NatComm|Sun_2018_Nature|Yao_2018_NatComm|Sun_2022_bioRxiv
CST5	Olink Explore 1536	Neurology	2	chr20:23853181_A_C	rs4642010	20	23853181	A	C	0.167	0.7802	0.0443	1.722e-69	0.9106	23356572	24360387	0.101245	0.479042	0.0482409	2.26569e-22	0.496051	0.0402684	1.82311e-33	downstream_gene_variant	ENSG00000170367	0	intron_variant	chr20:23858715_A_T	0.956001	P28325	CST5	ENSG00000170367	3803-10	CST5_INF	0	rs66754062|rs6049197|rs4642010|rs35138163|rs6138152	Zhang_2022_NatGet_AApop|Katz_2021_Circulation|Zhang_2022_NatGet_EApop|Ferkingstad_2021_NatGen|Pietzner_2021_NatComm|Gudjonsson_2022_NatComm|Pietzner_2021_Science|Suhre_2017_NatComm|Sun_2022_bioRxiv
CST5	Olink Explore 1536	Neurology	1	chr20:23858428_A_G	rs2285059	20	23858428	A	G	0.5666	-0.6717	0.0329	9.17e-93	0.6596	23356572	24360387	0.406801	-0.494456	0.0370871	7.20971e-38	0.507964	0.0318883	2.30905e-53	intron_variant	ENSG00000170367	1	missense_variant	chr20:23860178_A_G	0.992694	P28325	CST5	ENSG00000170367	3803-10	CST5_INF	0	rs6036565|rs1799841	Ferkingstad_2021_NatGen|Sun_2022_bioRxiv
CST6	Olink Explore 1536	Cardiometabolic	1	chr11:65770312_D_I	rs147545467	11	65770312	D	I	0.027	0.6865	0.1184	6.67e-09	0.008132	65279312	66280976	0.0208147	0.712789	0.120178	3.94975e-09	0.473424	0.0919837	2.95569e-07	intron_variant	ENSG00000175334	0	intron_variant	chr11:65780243_A_G	0.979092	Q15828	CST6	ENSG00000175315	14711-27	CST6_DEV	0	rs182527881|rs72930945|rs3825068|rs72930964|rs72930984|rs72926898|rs72930985|rs547347406|rs72930942|rs12576095	Zhang_2022_NatGet_EApop|Zhang_2022_NatGet_AApop|Ferkingstad_2021_NatGen|Gudjonsson_2022_NatComm|Pietzner_2021_Science|Pietzner_2021_NatComm|Sun_2018_Nature|Sun_2022_bioRxiv
CST7	Olink Explore 1536	Inflammation	3	chr20:24900873_A_G	rs4273288	20	24900873	A	G	0.7703	0.8557	0.0403	8.31e-100	0.3254	24429866	25440564	0.0509393	0.859103	0.0333599	2.53887e-116	0.873651	0.0290588	1.20866e-159	intergenic_variant	-	0	intron_variant	chr20:24938832_A_G	0.998143	O76096	CST7	ENSG00000077984	3302-58		0	rs4462848|rs142751091|rs6707|rs2151462|rs6138458|rs227651|rs59765118	Zhang_2022_NatGet_EApop|Ferkingstad_2021_NatGen|Zhang_2022_NatGet_AApop|Pietzner_2021_Science|Suhre_2017_NatComm|Gudjonsson_2022_NatComm|Sun_2018_Nature|Sun_2022_bioRxiv
CST7	Olink Explore 1536	Inflammation	2	chr20:24929696_A_G	rs73112274	20	24929696	A	G	0.0568	-0.6627	0.0859	1.215e-14	0.6407	24429866	25440564	0.99884	-0.746568	0.0618645	1.07311e-31	-0.719036	0.053401	2.40951e-39	upstream_gene_variant	ENSG00000077984	0	upstream_gene_variant	chr20:24929696_A_G	1	O76096	CST7	ENSG00000077984	3302-58		0	rs73112274|rs12242|rs73095987	Ferkingstad_2021_NatGen|Zhang_2022_NatGet_EApop|Pietzner_2021_Science|Gudjonsson_2022_NatComm|Sun_2022_bioRxiv
CST7	Olink Explore 1536	Inflammation	1	chr20:24973571_C_T	rs185515630	20	24973571	T	C	0.9919	-2.3446	0.2301	2.223e-24	0.9921	24429866	25440564	0.99895	-2.14554	0.167449	2.81864e-35	2.60861	0.193616	2.17769e-39	5_prime_UTR_variant	ENSG00000101474	0	#N/A	#N/A	#N/A	O76096	CST7	ENSG00000077984	3302-58		0	rs142598052	Sun_2022_bioRxiv
CST7	Olink Explore 1536	Inflammation	4	chr20:25005602_C_T	rs76659077	20	25005602	T	C	0.9725	-1.6503	0.1174	6.808e-45	0.6937	24429866	25440564	0.096757	-1.43192	0.0888905	6.65606e-53	1.56854	0.0814987	7.6586e-75	intron_variant	ENSG00000154930	0	intron_variant	chr20:24930531_A_G	0.890095	O76096	CST7	ENSG00000077984	3302-58		0	rs76897221|rs139089346|rs41308619|rs113136783	Zhang_2022_NatGet_AApop|Zhang_2022_NatGet_EApop|Ferkingstad_2021_NatGen|Gudjonsson_2022_NatComm|Pietzner_2021_Science|Sun_2022_bioRxiv
CSTB	Olink Explore 1536	Cardiometabolic	1	chr21:45201832_A_G	rs35285321	21	45201832	A	G	0.3131	-0.6103	0.0368	9.653e-62	0.03992	44692393	45696326	0.972961	-0.613649	0.0372982	6.604e-55	-0.620661	0.0302522	8.88777e-84	upstream_gene_variant	ENSG00000234030	0	5_prime_UTR_variant	chr21:45196323_D_I	0.885955	P04080	CSTB	ENSG00000160213		CSTB_CAR3	0	rs35285321|rs2329574|rs775594353|rs11910393	Ferkingstad_2021_NatGen|Pietzner_2021_Science|Folkersen_2017_PlosGen|Folkersen_2020_NatMetab|Sun_2022_bioRxiv
CTBS	Olink Explore Expansion	Inflammation_II	2	chr1:85051407_D_I	rs141897672	1	85051407	D	I	0.0335	1.4126	0.1049	2.486e-41	0.1389	84515289	85540163	0.0956534	1.39596	0.103182	7.27137e-39	1.1661	0.0960808	1.42936e-32	intergenic_variant	-	0	3_prime_UTR_variant	chr1:85020487_C_T	0.956443	Q01459	CTBS	ENSG00000117151			1	#N/A	#N/A
CTBS	Olink Explore Expansion	Inflammation_II	1	chr1:85061379_G_T	rs17112191	1	85061379	T	G	0.8995	0.5962	0.0644	1.943e-20	0.6891	84515289	85540163	0.519506	0.553966	0.0608254	3.53147e-19	-0.493208	0.0495082	9.22798e-23	intergenic_variant	-	0	intron_variant	chr1:85022234_A_C	0.820869	Q01459	CTBS	ENSG00000117151			1	#N/A	#N/A
CTRB1	Olink Explore 1536	Neurology	1	chr16:75255217_A_G	rs8051363	16	75255217	A	G	0.288	-0.5839	0.0403	1.248e-47	0.08786	74752898	75758822	0.997759	-0.556499	0.0405087	6.08652e-40	0.482542	0.0347311	1.18078e-41	intron_variant	ENSG00000168925	0	intron_variant	chr16:75256251_A_G	1	P17538	CTRB1	ENSG00000168925	5671-1		0	rs12918452|rs9928842|rs8048956|rs8051037|rs8051363|rs9652674|rs9652665|rs8057145|rs11362737|rs66584288|rs4888360	Zhang_2022_NatGet_EApop|Zhang_2022_NatGet_AApop|Ferkingstad_2021_NatGen|Gudjonsson_2022_NatComm|Pietzner_2021_Science|Sun_2018_Nature|Sun_2022_bioRxiv
CTRB1	Olink Explore 1536	Neurology	2	chr16:75299924_D_I	rs142708073	16	75299924	D	I	0.9686	-0.9368	0.115	3.698e-16	0.6382	74752898	75758822	0.0685814	-0.752903	0.110073	1.26991e-11	0.809709	0.0946512	2.5913e-17	upstream_gene_variant	ENSG00000050820	0	intron_variant	chr16:75255784_A_C	0.771433	P17538	CTRB1	ENSG00000168925	5671-1		0	rs117688319|rs76289586|rs147424513|rs60664927|rs117256701|rs149850194	Zhang_2022_NatGet_EApop|Zhang_2022_NatGet_AApop|Gudjonsson_2022_NatComm|Pietzner_2021_Science|Sun_2022_bioRxiv
CTRC	Olink Explore 1536	Inflammation	1	chr1:15767036_C_T	rs497078	1	15767036	T	C	0.1046	-0.6675	0.0623	8.751e-27	0.4598	15264935	16275737	0.63386	-0.679686	0.0633135	1.02832e-25	-0.555066	0.0551525	3.4796e-23	synonymous_variant	ENSG00000162438	0	synonymous_variant	chr1:15767036_C_T	1	Q99895	CTRC	ENSG00000162438	5626-20	CTRC_CAR2	0	rs545634	Sun_2022_bioRxiv
CTSB	Olink Explore 1536	Cardiometabolic	1	chr8:11646437_A_C	rs188504478	8	11646437	A	C	0.0031	1.9581	0.3494	2.09e-08	0.6796	11200033	12226957	0.194713	2.11506	0.318761	4.93092e-11	2.41222	0.275298	4.53447e-18	downstream_gene_variant	ENSG00000154328	1	missense_variant	chr8:11708421_A_G	0.874231	P07858	CTSB	ENSG00000164733	8007-19		0	rs148117767	Ferkingstad_2021_NatGen|Sun_2022_bioRxiv
CTSB	Olink Explore 1536	Cardiometabolic	2	chr8:11693577_A_G	rs1293325	8	11693577	A	G	0.2857	0.5773	0.0386	1.626e-50	0.3928	11200033	12226957	0.581631	0.682417	0.039505	9.25044e-60	0.636617	0.0348498	3.2036e-68	intron_variant	ENSG00000079459	0	3_prime_UTR_variant	chr8:11702313_C_G	0.958893	P07858	CTSB	ENSG00000164733	8007-19		0	rs1293316|rs2740592|rs709822|rs709821|rs1736081|rs1736086|rs2740594|rs1692817|rs1293289|rs1736084|rs1692819|rs9009|rs1122182|rs3947|rs1692821|rs1736065	Ferkingstad_2021_NatGen|Zhang_2022_NatGet_EApop|Zhang_2022_NatGet_AApop|Katz_2021_Circulation|Pietzner_2021_NatComm|Pietzner_2021_Science|Sun_2018_Nature|Gudjonsson_2022_NatComm|Suhre_2017_NatComm|Sun_2022_bioRxiv
CTSB	Olink Explore 1536	Cardiometabolic	3	chr8:11720227_C_G	rs1293303	8	11720227	C	G	0.4394	0.0719	0.0403	0.07418	0.03257	11200033	12226957	0.941435	0.270299	0.0378137	1.54021e-12	0.200892	0.030752	8.50984e-11	intron_variant	ENSG00000164733	1	missense_variant	chr8:11710888_C_G	0.644168	P07858	CTSB	ENSG00000164733	8007-19		0	chr8:11862718|rs1293303|rs2142470|rs1293288	Ferkingstad_2021_NatGen|Pietzner_2021_Science|Gudjonsson_2022_NatComm|Sun_2022_bioRxiv
CTSC	Olink Explore 1536	Inflammation	1	chr11:88045815_D_I	rs5793312	11	88045815	D	I	0.1634	-0.7042	0.05	5.145e-45	0.9196	87526760	88570955	0.121643	-0.63722	0.0478974	1.00387e-37	0.653543	0.0410782	3.03834e-53	intron_variant	ENSG00000109861	1	missense_variant	chr11:88045583_A_G	0.999952	P53634	CTSC	ENSG00000109861	3178-5	CTSC_NEU	0	rs217053|rs217123|rs217055	Pietzner_2021_NatComm|Png_2021_NatComms|Sun_2022_bioRxiv
CTSC	Olink Explore 1536	Inflammation	2	chr11:88103303_A_G	rs11607237	11	88103303	A	G	0.0973	0.8637	0.0627	3.801e-43	0.9465	87526760	88570955	0.0751984	0.761879	0.0598271	6.7767e-35	0.824932	0.050022	8.38134e-57	intergenic_variant	-	0	5_prime_UTR_variant	chr11:88070914_A_G	0.975987	P53634	CTSC	ENSG00000109861	3178-5	CTSC_NEU	0	rs11600158|rs72966841|rs11019400	Zhang_2022_NatGet_EApop|Gudjonsson_2022_NatComm|Png_2021_NatComms|Sun_2022_bioRxiv
CTSD	Olink Explore 1536	Cardiometabolic	1	chr11:1783757_A_G	rs55861089	11	1783757	A	G	0.905	0.4518	0.0629	6.75e-13	0.5281	1273982	2285222	0.466727	0.473276	0.0640333	2.75321e-13	-0.522158	0.0530131	2.67433e-22	intron_variant	ENSG00000117984	1	missense_variant	chr11:1782594_A_G	0.786355	P07339	CTSD	ENSG00000117984	5508-62	CTSD_CAR3	0	rs72850959|rs55861089|rs72850962|rs72850955|rs190316617|rs182240545|rs138335441|rs72850971|rs56385468	Ferkingstad_2021_NatGen|Katz_2021_Circulation|Gudjonsson_2022_NatComm|Pietzner_2021_Science|Pietzner_2021_NatComm|Gilly_2020_NatComm|Folkersen_2020_NatMetab|Sun_2022_bioRxiv
CTSE	Olink Explore Expansion	Inflammation_II	1	chr1:206328803_C_T	rs41302235	1	206328803	T	C	0.8165	0.6463	0.0489	7.637e-40	0.6834	205817459	206832104	0.184014	0.66854	0.0494804	8.92815e-39	-0.586412	0.0421062	7.75048e-42	synonymous_variant	ENSG00000196188	0	synonymous_variant	chr1:206327510_C_T	1	P14091	CTSE	ENSG00000196188	15376-134		0	rs41302235|chr1:206013120|1:206328248_D_I	Zhang_2022_NatGet_AApop|Ferkingstad_2021_NatGen|Pietzner_2021_Science
CTSH	Olink Explore 1536	Cardiometabolic	4	chr15:79229232_A_G	rs111495139	15	79229232	A	G	0.9109	-1.2047	0.0586	5.45e-94	0.1699	78713400	79741916	0.421707	-0.497465	0.0556804	1.54916e-18	0.574673	0.0477812	4.88857e-32	intron_variant	ENSG00000103811	0	intron_variant	chr15:79221662_C_G	1	P09668	CTSH	ENSG00000103811	8465-52	CTSH_MET	0	rs62013198|rs62013199|rs62013200|rs62013235	Zhang_2022_NatGet_AApop|Zhang_2022_NatGet_EApop|Ferkingstad_2021_NatGen|Gudjonsson_2022_NatComm|Pietzner_2021_Science|Gilly_2020_NatComm|Sun_2022_bioRxiv
CTSH	Olink Explore 1536	Cardiometabolic	3	chr15:79234957_A_G	rs34593439	15	79234957	A	G	0.1239	-1.1297	0.0511	3.72e-108	0.9765	78713400	79741916	0.905836	-0.923734	0.0384855	6.44396e-104	-0.957925	0.0324089	2.53099e-155	intron_variant	ENSG00000103811	1	missense_variant	chr15:79237293_C_T	0.9974	P09668	CTSH	ENSG00000103811	8465-52	CTSH_MET	0	rs12592898|rs34843303|rs2289702|rs12901830|rs3759858|rs34593439|rs12148472	Ferkingstad_2021_NatGen|Katz_2021_Circulation|Zhang_2022_NatGet_AApop|Zhang_2022_NatGet_EApop|Gudjonsson_2022_NatComm|Pietzner_2021_NatComm|Pietzner_2021_Science|Sun_2018_Nature|Gilly_2020_NatComm|Sun_2022_bioRxiv
CTSH	Olink Explore 1536	Cardiometabolic	1	chr15:79238144_C_G	rs60250730	15	79238144	C	G	0.8299	-1.0466	0.0437	1.62e-126	0.2385	78713400	79741916	1	-0.710064	0.0437499	1.33085e-53	0.688047	0.0356974	4.89273e-75	upstream_gene_variant	ENSG00000103811	0	synonymous_variant	chr15:79224747_C_T	0.735519	P09668	CTSH	ENSG00000103811	8465-52	CTSH_MET	0	rs12440097|rs60250730	Gudjonsson_2022_NatComm|Pietzner_2021_NatComm|Sun_2022_bioRxiv
CTSH	Olink Explore 1536	Cardiometabolic	2	chr15:79238656_C_T	rs77719589	15	79238656	T	C	0.0242	0.9664	0.1279	4.219e-14	0.648	78713400	79741916	0.499363	1.09406	0.0818676	5.04624e-38	1.14635	0.0651268	7.62711e-64	upstream_gene_variant	ENSG00000103811	0	intron_variant	chr15:79216945_C_G	0.999954	P09668	CTSH	ENSG00000103811	8465-52	CTSH_MET	0	rs181175135|rs12442870	Zhang_2022_NatGet_EApop|Sun_2022_bioRxiv
CTSS	Olink Explore 1536	Neurology	2	chr1:150685716_C_T	rs72702561	1	150685716	T	C	0.906	0.7032	0.0644	9.16e-28	0.1902	150202672	151238433	0.552731	0.540684	0.0648534	2.10417e-16	-0.486914	0.0569768	2.78857e-17	intron_variant	ENSG00000143452	1	missense_variant	chr1:150737220_A_G	0.983224	P25774	CTSS	ENSG00000163131	3181-50	CTSS_NEU	0	rs41271951|rs116398299	Zhang_2022_NatGet_EApop|Ferkingstad_2021_NatGen|Zhang_2022_NatGet_AApop|Pietzner_2021_NatComm|Gudjonsson_2022_NatComm|Pietzner_2021_Science|Suhre_2017_NatComm|Sun_2018_Nature|Sun_2022_bioRxiv
CTSS	Olink Explore 1536	Neurology	1	chr1:150688366_D_I	rs34175040	1	150688366	D	I	0.4829	-0.4579	0.0362	1.314e-36	0.6647	150202672	151238433	0.999445	-0.381027	0.0370379	7.9087e-24	-0.431249	0.0311584	2.29719e-41	intron_variant	ENSG00000143452	1	missense_variant	chr1:150727539_A_G	0.608911	P25774	CTSS	ENSG00000163131	3181-50	CTSS_NEU	0	rs140691474|rs2275235|rs12061988|rs57818453|rs34175040|rs143887202|rs12410394|rs1336900|rs2228099	Katz_2021_Circulation|Zhang_2022_NatGet_AApop|Ferkingstad_2021_NatGen|Zhang_2022_NatGet_EApop|Pietzner_2021_NatComm|Pietzner_2021_Science|Png_2021_NatComms|Suhre_2017_NatComm|Sun_2022_bioRxiv
CTSZ	Olink Explore 1536	Cardiometabolic	1	chr20:57572709_A_G	rs199825459	20	57572709	A	G	0.9946	2.094	0.2749	2.576e-14	0.8017	57070240	58082302	0.999888	2.1457	0.281179	4.78604e-14	-2.26181	0.195159	5.97306e-30	missense_variant	ENSG00000101160	1	missense_variant	chr20:57572709_A_G	1	Q9UBR2	CTSZ	ENSG00000101160	4971-1	CTSZ_CAR3	0	rs199825459	Ferkingstad_2021_NatGen|Sun_2018_Nature|Gudjonsson_2022_NatComm|Sun_2022_bioRxiv
CX3CL1	Olink Explore 1536	Neurology	1	chr16:57414569_D_I	rs2308249	16	57414569	D	I	0.3656	0.229	0.0411	2.45e-08	0.1015	56906370	57918960	0.845619	0.2412	0.0414824	7.8237e-09	-0.213228	0.0342312	5.89744e-10	intron_variant	ENSG00000006210	0	intron_variant	chr16:57414001_A_G	1	P78423	CX3CL1	ENSG00000006210	2827-23	CX3CL1_INF	0	rs1787786|rs2308249|rs223895|rs223827|rs170364|rs670211|rs683544	Zhang_2022_NatGet_EApop|Ferkingstad_2021_NatGen|Katz_2021_Circulation|Zhang_2022_NatGet_AApop|Pietzner_2021_Science|Folkersen_2017_PlosGen|Folkersen_2020_NatMetab|Sun_2022_bioRxiv
CXCL1	Olink Explore 1536	Inflammation	1	chr4:74739948_C_T	rs2968710	4	74739948	T	C	0.2498	0.4627	0.0435	1.862e-26	0.05532	74235110	75236959	0.421239	0.478898	0.0441184	3.14504e-26	0.516079	0.0382395	1.63321e-39	downstream_gene_variant	ENSG00000163739	0	upstream_gene_variant	chr4:74730231_A_T	0.761621	P09341	CXCL1	ENSG00000163739	2985-35	CXCL1_CAR2	0	rs3117604|rs2071425|rs10007826|rs9991272|rs10028419|rs519565|rs3117600|rs3097411|rs3111698|rs2115691|rs548068	Ferkingstad_2021_NatGen|Zhang_2022_NatGet_AApop|Zhang_2022_NatGet_EApop|Katz_2021_Circulation|Suhre_2017_NatComm|Pietzner_2021_Science|Pietzner_2021_NatComm|Sun_2018_Nature|Folkersen_2020_NatMetab|Sun_2022_bioRxiv
CXCL10	Olink Explore 1536	Inflammation	1	chr4:76943947_A_G	rs11548618	4	76943947	A	G	0.0067	1.3365	0.2296	5.833e-09	0.405	76442273	77444650	0.997986	1.36712	0.232976	5.72412e-09	1.52915	0.153432	8.86343e-23	missense_variant	ENSG00000169245	1	missense_variant	chr4:76943947_A_G	1	P02778	CXCL10	ENSG00000169245	4141-79	CXCL10_INF	0	rs11548618	Ferkingstad_2021_NatGen|Suhre_2017_NatComm|Sun_2018_Nature|Sun_2022_bioRxiv
CXCL16	Olink Explore 1536	Cardiometabolic	1	chr17:4625870_C_T	rs8064504	17	4625870	T	C	0.2124	-0.3075	0.0472	7.401e-11	0.4144	4136821	5143217	0.0523011	-0.302164	0.0478479	3.81823e-10	-0.173756	0.0400272	1.50203e-05	downstream_gene_variant	ENSG00000141480	0	#N/A	#N/A	#N/A	Q9H2A7	CXCL16	ENSG00000161921	2436-49	CXCL16_CAR3	0	rs7214635|rs35383686|rs55677157|rs144830084|rs35186877|rs35741745	Zhang_2022_NatGet_EApop|Ferkingstad_2021_NatGen|Pietzner_2021_Science|Sun_2018_Nature|Folkersen_2017_PlosGen|Folkersen_2020_NatMetab|Sun_2022_bioRxiv
CXCL5	Olink Explore 1536	Cardiometabolic	1	chr4:74856663_C_T	rs187080	4	74856663	T	C	0.122	0.7335	0.0561	4.181e-39	0.3372	74361359	75364496	0.122218	0.753798	0.056697	1.10486e-37	-0.701615	0.0479361	8.71268e-46	upstream_gene_variant	ENSG00000163736	0	synonymous_variant	chr4:74863997_C_T	0.975455	P42830	CXCL5	ENSG00000163735	2979-8	CXCL5_INF	0	rs409336|rs352047|rs352045|rs425535	Zhang_2022_NatGet_EApop|Zhang_2022_NatGet_AApop|Katz_2021_Circulation|Ferkingstad_2021_NatGen|Pietzner_2021_Science|Pietzner_2021_NatComm|Gudjonsson_2022_NatComm|Sun_2022_bioRxiv
CXCL6	Olink Explore 1536	Inflammation	1	chr4:74703999_C_T	rs16850073	4	74703999	T	C	0.3783	0.5617	0.0385	3.904e-48	0.7526	74202214	75214781	0.999999	0.582498	0.0387682	8.14973e-47	0.563941	0.0331732	5.42036e-60	3_prime_UTR_variant	ENSG00000124875	0	3_prime_UTR_variant	chr4:74703999_C_T	1	P80162	CXCL6	ENSG00000124875	3495-15	CXCL6_INF	0	rs16850073|rs72650832|rs16849958	Zhang_2022_NatGet_AApop|Katz_2021_Circulation|Ferkingstad_2021_NatGen|Zhang_2022_NatGet_EApop|Suhre_2017_NatComm|Pietzner_2021_NatComm|Gudjonsson_2022_NatComm|Pietzner_2021_Science|Folkersen_2017_PlosGen|Folkersen_2020_NatMetab|Sun_2022_bioRxiv
CYB5R2	Olink Explore Expansion	Oncology_II	1	chr11:7617511_A_G	rs9919577	11	7617511	A	G	0.6543	-0.3264	0.0407	1.019e-15	0.3699	7186331	8198453	0.181895	-0.343177	0.0415211	3.73019e-16	0.291956	0.0345398	6.01487e-17	intron_variant	ENSG00000166387	0	#N/A	#N/A	#N/A	Q6BCY4	CYB5R2	ENSG00000166394	19143-38		0	rs11041472	Zhang_2022_NatGet_EApop
CYTL1	Olink Explore Expansion	Cardiometabolic_II	1	chr4:5016883_A_G	rs11722554	4	5016883	A	G	0.0343	-1.5717	0.0995	3.25e-56	0.6195	4516313	5521199	1	-1.49687	0.0950694	7.95722e-51	-1.47614	0.0776356	2.95244e-73	missense_variant	ENSG00000170891	1	missense_variant	chr4:5016883_A_G	1	Q9NRR1	CYTL1	ENSG00000170891	8402-22		0	rs11722554	Ferkingstad_2021_NatGen|Gudjonsson_2022_NatComm|Pietzner_2021_Science
CYTL1	Olink Explore Expansion	Cardiometabolic_II	2	chr4:5042928_C_T	rs74941258	4	5042928	T	C	0.8323	-0.6094	0.0462	1.172e-39	0.1026	4516313	5521199	0.590157	-0.540196	0.0430303	5.17491e-34	0.487287	0.0380493	6.4315e-36	intergenic_variant	-	0	synonymous_variant	chr4:5021149_A_G	0.902825	Q9NRR1	CYTL1	ENSG00000170891	8402-22		0	rs9998211|rs62291577|rs6446315	Ferkingstad_2021_NatGen|Pietzner_2021_Science|Gudjonsson_2022_NatComm
DBH	Olink Explore Expansion	Inflammation_II	1	chr9:136500515_C_T	rs1611115	9	136500515	T	C	0.2096	-1.1904	0.0366	1.15e-231	0.5802	136001482	137024466	1	-1.06915	0.0318329	8.65325e-174	1.08514	0.0292417	2.46376e-221	upstream_gene_variant	ENSG00000123454	0	intron_variant	chr9:136502328_A_G	0.928347	P09172	DBH	ENSG00000123454			0	rs2519143|rs1611115	Ferkingstad_2021_NatGen|Sun_2022_bioRxiv
DBH	Olink Explore Expansion	Inflammation_II	3	chr9:136510894_C_G	rs2797855	9	136510894	C	G	0.4131	0.6096	0.0357	1.692e-65	0.5357	136001482	137024466	0.981119	0.32152	0.0254191	1.81431e-34	0.302823	0.024521	1.28859e-33	intron_variant	ENSG00000123454	0	intron_variant	chr9:136511385_C_G	1	P09172	DBH	ENSG00000123454			1	#N/A	#N/A
DBH	Olink Explore Expansion	Inflammation_II	2	chr9:136522274_C_T	rs6271	9	136522274	T	C	0.0688	-0.5028	0.0803	3.875e-10	0.3331	136001482	137024466	0.999999	-0.6069	0.0477783	9.9405e-35	-0.547149	0.0413292	3.76771e-38	missense_variant	ENSG00000123454	1	missense_variant	chr9:136522274_C_T	1	P09172	DBH	ENSG00000123454			1	#N/A	#N/A
DBH	Olink Explore Expansion	Inflammation_II	5	chr9:136563926_C_T	rs10993768	9	136563926	T	C	0.3515	0.0129	0.042	0.7595	0.1929	136001482	137024466	0.367408	0.182581	0.025653	1.91332e-12	0.115044	0.0229864	6.16819e-07	intron_variant	ENSG00000123453	0	#N/A	#N/A	#N/A	P09172	DBH	ENSG00000123454			1	#N/A	#N/A
DBH	Olink Explore Expansion	Inflammation_II	4	chr9:136585380_A_C	rs7857468	9	136585380	A	C	0.1918	0.5696	0.049	2.957e-31	0.7962	136001482	137024466	0.263787	0.638703	0.0313741	4.00199e-79	0.5728	0.0278931	6.76538e-84	intron_variant	ENSG00000123453	0	#N/A	#N/A	#N/A	P09172	DBH	ENSG00000123454			1	#N/A	#N/A
DBI	Olink Explore 1536	Neurology	1	chr2:120139792_D_I	rs150414434	2	120139792	D	I	0.2129	-0.3422	0.0457	6.951e-14	0.9732	119624497	120630126	0.0715417	-0.344062	0.0462618	1.97377e-13	-0.346411	0.0408824	5.07682e-17	intergenic_variant	-	1	stop_gained	chr2:120125053_C_G	0.957008	P07108	DBI	ENSG00000155368	16919-1		0	rs11896956|rs6714264|rs72833212|rs6733335|rs78672582	Zhang_2022_NatGet_AApop|Zhang_2022_NatGet_EApop|Pietzner_2021_Science|Sun_2022_bioRxiv
DCBLD2	Olink Explore 1536	Oncology	2	chr3:98576311_C_T	rs140620086	3	98576311	T	C	0.0413	-0.6128	0.0994	6.979e-10	0.4403	98014785	99120533	0.16162	-0.652259	0.0982418	4.80065e-11	-0.595206	0.0831554	1.21394e-12	intron_variant	ENSG00000057019	1	missense_variant	chr3:98600385_C_T	0.838936	Q96PD2	DCBLD2	ENSG00000057019		DCBLD2_CRG	0	rs28429424|rs72932700|rs28489284|rs9838706|rs79795371|rs75372475|rs9851650|rs9833945|rs9289696|rs72934623|rs9864010|rs9872073|rs201412070|rs78808757|rs140620086|rs10530611|rs76879719|rs111706687|rs79590991	Zhang_2022_NatGet_EApop|Zhang_2022_NatGet_AApop|Ferkingstad_2021_NatGen|Gudjonsson_2022_NatComm|Pietzner_2021_Science|Sun_2018_Nature|Sun_2022_bioRxiv
DCBLD2	Olink Explore 1536	Oncology	1	chr3:98620083_C_G	rs190637453	3	98620083	C	G	0.0109	-1.2711	0.1829	3.702e-12	0.3913	98014785	99120533	0.553993	-1.29384	0.181696	1.86201e-12	-1.26579	0.16735	6.36681e-14	missense_variant	ENSG00000057019	1	missense_variant	chr3:98620083_C_G	1	Q96PD2	DCBLD2	ENSG00000057019		DCBLD2_CRG	0	rs12487717	Gudjonsson_2022_NatComm|Sun_2022_bioRxiv
DCC	Olink Explore Expansion	Neurology_II	1	chr18:49488385_C_T	rs35579432	18	49488385	T	C	0.2862	0.3235	0.0433	8.366e-14	0.0292	49366542	51557784	0.573722	0.347082	0.04441	1.20941e-14	0.321666	0.0365233	3.09e-18	intergenic_variant	-	0	#N/A	#N/A	#N/A	P43146	DCC	ENSG00000187323			1	#N/A	#N/A
DDC	Olink Explore 1536	Cardiometabolic	1	chr7:50548533_A_G	rs11575447	7	50548533	A	G	0.0177	-1.5234	0.1507	4.987e-24	0.2676	50026134	51133154	0.0675915	-1.4428	0.151093	7.2838e-21	-1.14075	0.14193	1.69834e-15	intron_variant	ENSG00000132437	1	missense_variant	chr7:50530987_C_T	0.862282	P20711	DDC	ENSG00000132437	3538-26	DDC_MET	0	rs11575505|rs2329370|rs6975312|rs6956737|rs73695512	Zhang_2022_NatGet_EApop|Katz_2021_Circulation|Zhang_2022_NatGet_AApop|Pietzner_2021_Science|Pietzner_2021_NatComm|Gilly_2020_NatComm|Sun_2022_bioRxiv
DDC	Olink Explore 1536	Cardiometabolic	2	chr7:50642701_C_T	rs6967481	7	50642701	T	C	0.5115	0.2499	0.0395	2.532e-10	0.4088	50026134	51133154	0.21188	0.22123	0.0386947	1.37068e-08	0.178429	0.0339369	1.64301e-07	intergenic_variant	-	0	intron_variant	chr7:50629764_G_T	0.868015	P20711	DDC	ENSG00000132437	3538-26	DDC_MET	0	rs12718674|rs4512339	Zhang_2022_NatGet_EApop|Sun_2022_bioRxiv
DDR1	Olink Explore 1536	Neurology	1	chr6:30875622_C_T	rs2284176	6	30875622	T	C	0.8262	-0.4515	0.0484	1.099e-20	0.7323	30344198	31367933	0.0515604	-0.464685	0.0489494	1.19906e-20	0.403712	0.044133	1.61085e-19	upstream_gene_variant	ENSG00000213780	0	synonymous_variant	chr6:30865204_A_C	0.985699	Q08345	DDR1	ENSG00000204580	4122-12	DDR1_NEU	0	rs9394021	Sun_2022_bioRxiv
DDT	Olink Explore Expansion	Cardiometabolic_II	1	chr22:24242973_A_G	rs4820571	22	24242973	A	G	0.385	0.2543	0.0409	4.814e-10	0.9588	23813554	24822660	0.430485	0.275013	0.0414244	4.81525e-11	-0.332529	0.0331605	4.92803e-23	upstream_gene_variant	ENSG00000218537	0	#N/A	#N/A	#N/A	P30046	DDT	ENSG00000099977	19237-17		0	rs2330634|rs4822455|chr22:23924860|rs5751777|rs2739338|rs1006771|rs5751792|rs140257|rs2262477	Zhang_2022_NatGet_EApop|Zhang_2022_NatGet_AApop|Ferkingstad_2021_NatGen|Gudjonsson_2022_NatComm|Pietzner_2021_Science|Sun_2022_bioRxiv
DECR1	Olink Explore 1536	Inflammation	1	chr8:91029359_A_G	rs145323335	8	91029359	A	G	0.0052	-2.1357	0.3129	8.794e-12	0.5667	90513633	91564320	0.874616	-2.09998	0.323863	1.3099e-10	-1.29709	0.316556	4.37202e-05	missense_variant	ENSG00000104325	1	missense_variant	chr8:91029359_A_G	1	Q16698	DECR1	ENSG00000104325	12687-2	DECR1_CAR2	0	rs182522126|rs189045259	Ferkingstad_2021_NatGen|Sun_2022_bioRxiv
DKK1	Olink Explore 1536	Neurology	1	chr10:54141577_D_I	rs71459451	10	54141577	D	I	0.4469	-0.2424	0.042	8.043e-09	0.6011	53574056	54577802	0.128188	-0.252056	0.0426311	4.40867e-09	0.152399	0.0355844	1.94882e-05	intergenic_variant	-	0	#N/A	#N/A	#N/A	O94907	DKK1	ENSG00000107984	3535-84	Dkk_1_CAR2	0	rs12573608|rs7097068|rs1194673|rs7093925	Ferkingstad_2021_NatGen|Gudjonsson_2022_NatComm|Pietzner_2021_NatComm|Pietzner_2021_Science|Sun_2018_Nature|Folkersen_2020_NatMetab|Sun_2022_bioRxiv
DKK3	Olink Explore 1536	Cardiometabolic	1	chr11:12038874_A_G	rs11022114	11	12038874	A	G	0.3137	0.3889	0.0388	1.068e-23	0.03878	11484653	12531316	0.807823	0.386988	0.0393047	4.92473e-22	0.327087	0.0347202	1.40408e-20	intergenic_variant	-	0	#N/A	#N/A	#N/A	Q9UBP4	DKK3	ENSG00000050165	3607-71	DKK3_DEV	0	rs11022114|rs11022119	Zhang_2022_NatGet_EApop|Zhang_2022_NatGet_AApop|Ferkingstad_2021_NatGen|Gudjonsson_2022_NatComm|Pietzner_2021_NatComm|Pietzner_2021_Science|Suhre_2017_NatComm|Sun_2018_Nature|Sun_2022_bioRxiv
DKK4	Olink Explore 1536	Neurology	1	chr8:42196362_C_G	rs3136716	8	42196362	C	G	0.9617	0.6582	0.097	1.144e-11	0.6139	41731586	42734750	0.0695209	0.696405	0.0981784	2.2549e-12	-0.643151	0.078487	4.89087e-16	intron_variant	ENSG00000070501	0	5_prime_UTR_variant	chr8:42234652_C_T	0.999709	Q9UBT3	DKK4	ENSG00000104371	3365-7	Dkk_4_NEU	0	rs139033671|rs77736087|rs17875700	Ferkingstad_2021_NatGen|Png_2021_NatComms|Sun_2022_bioRxiv
DKKL1	Olink Explore 1536	Oncology	1	chr19:49867016_C_G	rs2288480	19	49867016	C	G	0.7468	1.2673	0.0273	0	0.6924	49365040	50378373	0.270043	1.45049	0.0232795	0	-1.43923	0.0195201	0	5_prime_UTR_variant	ENSG00000104901	1	missense_variant	chr19:49878196_A_G	0.999849	Q9UK85	DKKL1	ENSG00000104901	16309-30	DKKL1_CRG	0	rs1465697|rs77121881|rs2303759|rs7251704	Zhang_2022_NatGet_EApop|Pietzner_2021_NatComm|Pietzner_2021_Science|Sun_2022_bioRxiv
DKKL1	Olink Explore 1536	Oncology	2	chr19:49888216_C_T	rs66532151	19	49888216	T	C	0.7739	0.147	0.0469	0.001716	0.243	49365040	50378373	0.38009	0.595235	0.0239133	3.21664e-110	-0.590517	0.0203306	5.08233e-151	upstream_gene_variant	ENSG00000161609	1	missense_variant	chr19:49867913_A_G	0.676776	Q9UK85	DKKL1	ENSG00000104901	16309-30	DKKL1_CRG	0	rs919364|rs147710448	Sun_2022_bioRxiv
DLK1	Olink Explore 1536	Cardiometabolic	1	chr14:101176335_C_G	rs12881760	14	101176335	C	G	0.677	0.4742	0.0387	1.606e-34	0.4307	100692042	101701539	0.516154	0.486353	0.0391952	2.5659e-33	0.478876	0.0318881	5.72304e-48	intergenic_variant	-	0	upstream_gene_variant	chr14:101188731_C_T	0.695345	P80370	DLK1	ENSG00000185559	6496-60|8380-244	DLK_1_CAR3	0	rs8020835|rs12881545|rs12881760|rs1555405|rs12147008|rs10689350,rs35880130,rs398070592|rs10146962	Zhang_2022_NatGet_EApop|Ferkingstad_2021_NatGen|Zhang_2022_NatGet_AApop|Pietzner_2021_Science|Sun_2018_Nature|Pietzner_2021_NatComm|Gudjonsson_2022_NatComm|Gilly_2020_NatComm|Sun_2022_bioRxiv
DNER	Olink Explore 1536	Inflammation	1	chr2:230596917_A_T	rs62193248	2	230596917	A	T	0.6493	0.2863	0.0415	5.293e-12	0.1982	229722345	231079274	0.29868	0.305854	0.0419591	5.69588e-13	-0.251096	0.0356923	2.8745e-12	intergenic_variant	-	0	intron_variant	chr2:230576208_A_T	0.905063	Q8NFT8	DNER	ENSG00000187957	11442-1|9769-48	DNER_INF	0	rs35975053|rs62193248|chr2:229794566|rs34661502|rs35709702	Zhang_2022_NatGet_EApop|Ferkingstad_2021_NatGen|Gudjonsson_2022_NatComm|Pietzner_2021_NatComm|Pietzner_2021_Science|Sun_2022_bioRxiv
DNM1	Olink Explore Expansion	Oncology_II	1	chr9:130986066_A_G	rs10987937	9	130986066	A	G	0.2431	-0.283	0.0472	2.105e-09	0.4637	130465658	131517527	0.252444	-0.289149	0.048061	2.37991e-09	-0.281527	0.0401005	3.17922e-12	intron_variant	ENSG00000106976	0	intron_variant	chr9:130979181_A_G	1	Q05193	DNM1	ENSG00000106976			1	#N/A	#N/A
DPEP1	Olink Explore 1536	Neurology	1	chr16:89704365_C_G	rs1126464	16	89704365	C	G	0.2318	-0.7995	0.0395	5.09e-91	0.334	89179716	90204839	1	-0.99482	0.0352958	5.49074e-134	-0.946212	0.030639	1.08806e-166	missense_variant	ENSG00000015413	1	missense_variant	chr16:89704365_C_G	1	P16444	DPEP1	ENSG00000015413	8794-13	DPEP1_NEX	0	rs1126464	Ferkingstad_2021_NatGen|Zhang_2022_NatGet_EApop|Pietzner_2021_NatComm|Pietzner_2021_Science|Sun_2022_bioRxiv
DPEP1	Olink Explore 1536	Neurology	2	chr16:89707099_G_T	rs2139455	16	89707099	T	G	0.157	-0.5639	0.0508	1.26e-28	0.2177	89179716	90204839	0.546371	-0.843802	0.0410417	1.69747e-80	-0.836125	0.0364426	9.71461e-102	downstream_gene_variant	ENSG00000015413	0	intron_variant	chr16:89689786_C_T	0.833907	P16444	DPEP1	ENSG00000015413	8794-13	DPEP1_NEX	0	rs62068713|rs34656869|rs2052868	Zhang_2022_NatGet_AApop|Zhang_2022_NatGet_EApop|Pietzner_2021_Science|Sun_2022_bioRxiv
DPEP2	Olink Explore 1536	Oncology	1	chr16:67842112_A_G	rs532862701	16	67842112	A	G	0.9942	2.2403	0.2801	1.258e-15	0.8866	67521297	68534489	0.619632	2.31768	0.28495	1.04819e-15	-2.31133	0.31729	4.90881e-13	intron_variant	ENSG00000102904	1	stop_gained	chr16:68025998_A_C	0.952262	Q9H4A9	DPEP2	ENSG00000167261	8327-26	DPEP2_NEX	0	rs144339907	Sun_2022_bioRxiv
DPP10	Olink Explore 1536	Inflammation	1	chr2:115893764_C_T	rs72837525	2	115893764	T	C	0.8696	-0.3691	0.0586	2.976e-10	0.359	114699876	117103328	0.128504	-0.383297	0.0596528	1.90436e-10	0.293164	0.0507712	9.16833e-09	intron_variant	ENSG00000175497	0	intron_variant	chr2:115844529_A_T	1	Q8N608	DPP10	ENSG00000175497	7890-68	DPP10_IMR	0	rs114322378	Sun_2022_bioRxiv
DPP4	Olink Explore 1536	Cardiometabolic	1	chr2:162930725_G_T	rs13015258	2	162930725	T	G	0.3921	0.2356	0.0413	1.163e-08	0.4219	162348751	163431052	0.232878	0.238866	0.0416233	1.21189e-08	-0.242096	0.0351491	7.94754e-12	5_prime_UTR_variant	ENSG00000197635	0	5_prime_UTR_variant	chr2:162930725_G_T	1	P27487	DPP4	ENSG00000197635	15460-9	DPP4_CAR	0	rs13015258	Ferkingstad_2021_NatGen|Zhang_2022_NatGet_EApop|Pietzner_2021_Science|Sun_2022_bioRxiv
DPP7	Olink Explore 1536	Cardiometabolic	2	chr9:139996933_G_T	rs10118812_T_G	9	139996933	T	G	0.2563	-0.6201	0.0423	1.159e-48	0.4992	139504994	140509629	0.182716	-0.654621	0.0411991	1.19439e-51	0.642301	0.0339365	1.17067e-72	intron_variant	ENSG00000177239	1	missense_variant	chr9:140008750_C_G	0.938824	Q9UHL4	DPP7	ENSG00000176978	8346-9	DPP7_MET	0	rs4880086|rs4880198|rs10747049|rs10117795|rs6560658	Zhang_2022_NatGet_AApop|Zhang_2022_NatGet_EApop|Ferkingstad_2021_NatGen|Gudjonsson_2022_NatComm|Pietzner_2021_NatComm|Pietzner_2021_Science|Sun_2018_Nature|Gilly_2020_NatComm
DPP7	Olink Explore 1536	Cardiometabolic	3	chr9:140006432_A_G	rs78671427	9	140006432	A	G	0.9945	1.3152	0.2714	1.265e-06	0.8664	139504994	140509629	0.657831	1.51532	0.24524	8.88027e-10	-1.50924	0.193577	1.09938e-14	missense_variant	ENSG00000176978	1	missense_variant	chr9:140006432_A_G	1	Q9UHL4	DPP7	ENSG00000176978	8346-9	DPP7_MET	0	rs78671427	Ferkingstad_2021_NatGen
DPP7	Olink Explore 1536	Cardiometabolic	1	chr9:140008443_A_G	rs150267769	9	140008443	A	G	0.0113	-1.0311	0.1922	8.055e-08	0.5512	139504994	140509629	0.961924	-1.17651	0.174106	2.20502e-11	-1.62899	0.121233	3.38692e-39	missense_variant	ENSG00000176978	1	missense_variant	chr9:140008443_A_G	1	Q9UHL4	DPP7	ENSG00000176978	8346-9	DPP7_MET	0	rs150267769	Ferkingstad_2021_NatGen|Pietzner_2021_Science
DPT	Olink Explore 1536	Cardiometabolic	3	chr1:168683471_A_G	rs78032017	1	168683471	A	G	0.0031	-2.3911	0.3134	2.357e-14	0.9665	168164697	169198502	0.923431	-2.67823	0.304137	4.55638e-18	-2.47602	0.411244	2.12117e-09	missense_variant	ENSG00000143196	1	missense_variant	chr1:168683471_A_G	1	Q07507	DPT	ENSG00000143196	4979-34		0	rs78032017	Sun_2022_bioRxiv
DPT	Olink Explore 1536	Cardiometabolic	2	chr1:168696289_G_T	rs139039879	1	168696289	T	G	0.0289	-0.6767	0.106	1.699e-10	0.9775	168164697	169198502	0.360088	-0.579083	0.102563	2.05587e-08	-0.447123	0.0942996	2.29797e-06	intron_variant	ENSG00000143196	0	intron_variant	chr1:168696289_G_T	1	Q07507	DPT	ENSG00000143196	4979-34		0	rs115095598|rs140326681	Gudjonsson_2022_NatComm|Pietzner_2021_Science
DPT	Olink Explore 1536	Cardiometabolic	1	chr1:168697761_A_C	rs1018454	1	168697761	A	C	0.4571	-0.3251	0.0334	2.173e-22	0.3326	168164697	169198502	0.997996	-0.303318	0.0333158	3.62404e-19	0.319493	0.0287629	1.00387e-27	intron_variant	ENSG00000143196	0	synonymous_variant	chr1:168698173_C_T	0.87266	Q07507	DPT	ENSG00000143196	4979-34		0	rs1018454	Ferkingstad_2021_NatGen|Pietzner_2021_Science|Gudjonsson_2022_NatComm|Sun_2018_Nature|Sun_2022_bioRxiv
DRAXIN	Olink Explore 1536	Neurology	3	chr1:11721833_D_I	rs3215522	1	11721833	D	I	0.2054	0.3926	0.045	2.848e-18	0.6871	11251786	12285914	0.497585	0.405332	0.0440158	1.46884e-19	0.286762	0.0379378	6.61122e-14	3_prime_UTR_variant	ENSG00000132879	0	#N/A	#N/A	#N/A	Q8NBI3	DRAXIN	ENSG00000162490	7084-1	DRAXIN_NEU	1	#N/A	#N/A
DRAXIN	Olink Explore 1536	Neurology	2	chr1:11741432_A_G	rs148672728	1	11741432	A	G	0.9925	-1.3094	0.2338	2.139e-08	0.2356	11251786	12285914	0.999426	-1.35195	0.225338	2.62896e-09	0.512251	0.166785	0.00216479	5_prime_UTR_variant	ENSG00000116670	0	#N/A	#N/A	#N/A	Q8NBI3	DRAXIN	ENSG00000162490	7084-1	DRAXIN_NEU	0	rs148672728	Sun_2022_bioRxiv
DRAXIN	Olink Explore 1536	Neurology	1	chr1:11752140_A_G	rs6679089	1	11752140	A	G	0.0561	-0.575	0.0839	7.026e-12	0.05342	11251786	12285914	0.991158	-0.527587	0.0811004	1.14407e-10	-0.569544	0.0753193	6.46554e-14	intron_variant	ENSG00000162490	0	intron_variant	chr1:11752140_A_G	1	Q8NBI3	DRAXIN	ENSG00000162490	7084-1	DRAXIN_NEU	0	rs6700817	Sun_2022_bioRxiv
DSCAM	Olink Explore Expansion	Neurology_II	1	chr21:42060498_C_T	rs78111814	21	42060498	T	C	0.9575	-0.937	0.1009	1.54e-20	0.2386	40882926	42719065	0.99999	-0.979159	0.100422	1.1847e-21	0.976465	0.082789	6.39725e-31	intron_variant	ENSG00000171587	0	intron_variant	chr21:42069938_A_G	1	O60469	DSCAM	ENSG00000171587	9175-48		0	rs78111814	Zhang_2022_NatGet_EApop|Ferkingstad_2021_NatGen|Pietzner_2021_Science
DSCAM	Olink Explore Expansion	Neurology_II	2	chr21:42463125_C_T	rs8128703	21	42463125	T	C	0.5709	-0.2309	0.0405	1.211e-08	0.5805	40882926	42719065	0.0321264	-0.262478	0.0395125	4.69266e-11	0.132781	0.0333566	7.16124e-05	intergenic_variant	-	0	#N/A	#N/A	#N/A	O60469	DSCAM	ENSG00000171587	9175-48		0	rs2837935|rs8127612|rs35241514|rs9305719	Pietzner_2021_Science|Sun_2022_bioRxiv
DSG2	Olink Explore 1536	Neurology	1	chr18:29090734_A_G	rs2704055	18	29090734	A	G	0.5192	0.2255	0.0382	3.602e-09	0.8279	28578006	29628971	0.0983906	0.238559	0.0388737	1.14846e-09	-0.24062	0.0336213	1.22216e-12	intron_variant	ENSG00000046604	0	intron_variant	chr18:29087973_A_G	1	Q14126	DSG2	ENSG00000046604	9484-75		0	rs9945420|rs1460602|rs9304098|rs2704052|rs2704050|rs2704053	Zhang_2022_NatGet_AApop|Zhang_2022_NatGet_EApop|Ferkingstad_2021_NatGen|Gudjonsson_2022_NatComm|Pietzner_2021_Science|Sun_2018_Nature|Sun_2022_bioRxiv
DTD1	Olink Explore Expansion	Inflammation_II	1	chr20:18587574_A_T	rs6136430	20	18587574	A	T	0.6106	0.2332	0.0412	1.561e-08	0.7009	18068537	19244561	0.0372974	0.246065	0.0418399	5.3055e-09	-0.213034	0.0346176	9.40062e-10	intron_variant	ENSG00000125821	0	intron_variant	chr20:18683388_D_I	1	Q8TEA8	DTD1	ENSG00000125821	19194-9		0	rs6035082|rs6136418|rs6081231|rs59832377	Zhang_2022_NatGet_AApop|Zhang_2022_NatGet_EApop|Ferkingstad_2021_NatGen|Pietzner_2021_Science
DUSP13	Olink Explore Expansion	Oncology_II	1	chr10:76848524_C_T	rs2002023	10	76848524	T	C	0.3946	-0.2734	0.0406	1.566e-11	0.5762	76354192	77368979	0.193813	-0.276643	0.0410592	2.5137e-11	-0.228202	0.0329014	5.70843e-12	downstream_gene_variant	ENSG00000237882	1	missense_variant	chr10:76854564_C_T	0.987817	Q6B8I1	DUSP13	ENSG00000079393	6525-17		0	rs66581278,rs72405547|rs6480771|rs2395137|rs11001291	Ferkingstad_2021_NatGen|Zhang_2022_NatGet_EApop|Zhang_2022_NatGet_AApop|Gudjonsson_2022_NatComm|Pietzner_2021_Science|Sun_2018_Nature
DXO	Olink Explore Expansion	Neurology_II	1	chr6:31938120_C_T	rs45531831	6	31938120	T	C	0.031	-1.1187	0.1081	4.225e-25	0.9527	31437587	32440069	0.937523	-1.14311	0.109221	1.42999e-24	-1.17963	0.0942739	1.96706e-34	splice_region_variant	ENSG00000204348	1	splice_region_variant	chr6:31938120_C_T	1	O77932	DXO	ENSG00000204348			0	rs115009784|rs183369193|rs17201417|rs144585235|rs9332739|rs9332741|rs4151667|rs4151672|rs116298992|rs114902592|rs114004994|rs45451301|rs4151669|rs45531831|rs114820183|6:31891491_C_T|rs4151671|rs114508013	Ferkingstad_2021_NatGen|Zhang_2022_NatGet_AApop|Zhang_2022_NatGet_EApop|Gudjonsson_2022_NatComm|Pietzner_2021_Science|Suhre_2017_NatComm|Sun_2018_Nature|Pietzner_2021_NatComm|Yao_2018_NatComm|Sun_2022_bioRxiv
EBI3_IL27	Olink Explore 1536	Oncology	1	chr19:4268543_C_G	rs4807565	19	4268543	C	G	0.2914	-0.4418	0.0418	4.204e-26	0.6833	3729495	4737528	0.254155	-0.448711	0.0424546	5.2347e-25	-0.720361	0.0309549	2.9575e-104	intron_variant	ENSG00000105248	1	missense_variant	chr19:4236996_A_G	0.848686	Q14213_Q8NEV9	EBI3	ENSG00000105246	10851-77|2829-19|5132-71	IL_27_CAR2	0	rs353704|rs4740|rs4905|rs353696|rs111521965|rs8102508|rs353705|rs55873430	Katz_2021_Circulation|Zhang_2022_NatGet_AApop|Ferkingstad_2021_NatGen|Zhang_2022_NatGet_EApop|Gudjonsson_2022_NatComm|Pietzner_2021_NatComm|Pietzner_2021_Science|Folkersen_2017_PlosGen|Gilly_2020_NatComm|Folkersen_2020_NatMetab|Sun_2022_bioRxiv
ECHDC3	Olink Explore Expansion	Cardiometabolic_II	2	chr10:11770063_A_G	rs12778379	10	11770063	A	G	0.3663	0.3763	0.0392	8.431e-22	0.1165	11284365	12306069	0.31229	0.257193	0.0378083	1.63321e-11	0.128529	0.032692	8.77934e-05	intergenic_variant	-	0	#N/A	#N/A	#N/A	Q96DC8	ECHDC3	ENSG00000134463			1	#N/A	#N/A
ECHDC3	Olink Explore Expansion	Cardiometabolic_II	1	chr10:11809948_A_G	rs112617231	10	11809948	A	G	0.0915	-0.9743	0.0621	1.568e-55	0.3803	11284365	12306069	0.263452	-0.911632	0.0633213	2.116e-43	-1.04983	0.0549333	6.37315e-74	downstream_gene_variant	ENSG00000134463	1	missense_variant	chr10:11797500_A_G	0.99971	Q96DC8	ECHDC3	ENSG00000134463			1	#N/A	#N/A
ECHS1	Olink Explore Expansion	Cardiometabolic_II	1	chr10:135183094_A_C	rs10776675	10	135183094	A	C	0.9376	-0.6197	0.0821	4.496e-14	0.7152	134675984	135687193	0.119703	-0.620777	0.0833782	1.86421e-13	-0.541636	0.0731786	2.10341e-13	intron_variant	ENSG00000127884	1	missense_variant	chr10:135184126_A_G	0.935061	P30084	ECHS1	ENSG00000127884	17787-1		0	rs7916900|rs11819172	Zhang_2022_NatGet_EApop|Sun_2022_bioRxiv
ECM1	Olink Explore Expansion	Inflammation_II	1	chr1:150492066_C_T	rs182867124	1	150492066	T	C	0.0086	1.2762	0.2184	5.098e-09	0.3932	149980538	150986265	0.961417	1.92417	0.196528	8.19232e-22	1.46013	0.153183	5.10212e-21	downstream_gene_variant	ENSG00000228126	1	missense_variant	chr1:150482145_A_G	0.900682	Q16610	ECM1	ENSG00000143369	3366-51		0	rs145971597|rs182867124	Zhang_2022_NatGet_EApop|Ferkingstad_2021_NatGen
ECM1	Olink Explore Expansion	Inflammation_II	2	chr1:150495378_D_I	rs367563576	1	150495378	D	I	0.5953	0.6536	0.0386	2.74e-64	0.4339	149980538	150986265	0.33405	0.730115	0.0382278	4.94948e-71	-0.721948	0.0303284	2.28841e-108	downstream_gene_variant	ENSG00000228126	1	missense_variant	chr1:150483355_C_T	0.934894	Q16610	ECM1	ENSG00000143369	3366-51		0	rs151188685,rs781896861|rs6672808|rs7513205|rs3737240|rs1097070|rs7553867|rs13294|rs2147324	Ferkingstad_2021_NatGen|Katz_2021_Circulation|Zhang_2022_NatGet_AApop|Zhang_2022_NatGet_EApop|Gudjonsson_2022_NatComm|Pietzner_2021_Science|Suhre_2017_NatComm|Sun_2022_bioRxiv
EDAR	Olink Explore 1536	Inflammation	2	chr2:109602863_C_T	rs116475987	2	109602863	T	C	0.983	-1.7098	0.1499	4.015e-30	0.3454	109010927	110105828	0.0857165	-1.63205	0.146699	2.08553e-27	1.77134	0.174172	1.25597e-23	intron_variant	ENSG00000135960	0	intron_variant	chr2:109520952_A_T	1	Q9UNE0	EDAR	ENSG00000135960	2977-7	EDAR_IMR	0	chr2:108983663|rs75147553|rs77304476|rs116475987|rs140661471	Ferkingstad_2021_NatGen|Zhang_2022_NatGet_EApop|Gudjonsson_2022_NatComm|Pietzner_2021_NatComm|Sun_2018_Nature|Pietzner_2021_Science|Sun_2022_bioRxiv
EDAR	Olink Explore 1536	Inflammation	1	chr2:109609765_A_G	rs4676225	2	109609765	A	G	0.7583	0.4498	0.0449	1.35e-23	0.9955	109010927	110105828	0.976794	0.417189	0.0434173	4.25962e-21	0.410168	0.0368735	8.49681e-28	upstream_gene_variant	ENSG00000135960	0	intron_variant	chr2:109596873_C_T	0.90866	Q9UNE0	EDAR	ENSG00000135960	2977-7	EDAR_IMR	0	rs260679|rs4676225|rs6750059	Zhang_2022_NatGet_AApop|Ferkingstad_2021_NatGen|Zhang_2022_NatGet_EApop|Gudjonsson_2022_NatComm|Pietzner_2021_Science|Suhre_2017_NatComm|Sun_2022_bioRxiv
EDDM3B	Olink Explore Expansion	Oncology_II	1	chr14:21244479_A_G	rs12586813	14	21244479	A	G	0.6513	-0.1914	0.0241	1.774e-15	0.6663	20736586	21739107	0.504459	-0.176794	0.0270556	9.48518e-11	-0.242889	0.0222819	8.55469e-27	upstream_gene_variant	ENSG00000169413	0	synonymous_variant	chr14:21238318_A_G	0.982166	P56851	EDDM3B	ENSG00000181552	7782-34		1	#N/A	#N/A
EFNA1	Olink Explore 1536	Neurology	1	chr1:155106227_A_T	rs4745	1	155106227	A	T	0.4722	-0.2887	0.037	5.813e-15	0.6838	154599936	155607333	0.245785	-0.294828	0.0375937	9.84241e-15	0.269166	0.0313195	1.86364e-17	missense_variant	ENSG00000169242	1	missense_variant	chr1:155106227_A_T	1	P20827	EFNA1	ENSG00000169242			0	rs12137164|rs2974937|rs4971093|rs4361977|rs6693477|rs4745|rs12904	Ferkingstad_2021_NatGen|Pietzner_2021_Science|Sun_2022_bioRxiv
EGFLAM	Olink Explore Expansion	Oncology_II	2	chr5:38358027_C_T	rs2451006	5	38358027	T	C	0.0883	-0.4978	0.0675	1.652e-13	0.6859	37758511	38965123	0.742625	-0.562241	0.0661498	5.70445e-17	-0.566786	0.0518575	6.36448e-27	intron_variant	ENSG00000164318	1	missense_variant	chr5:38350643_A_G	0.976024	Q63HQ2	EGFLAM	ENSG00000164318	12338-27		1	#N/A	#N/A
EGFLAM	Olink Explore Expansion	Oncology_II	3	chr5:38375185_A_G	rs2921222	5	38375185	A	G	0.1313	-0.3048	0.0595	2.988e-07	0.5097	37758511	38965123	0.51425	-0.345819	0.0577075	2.74325e-09	-0.349927	0.0470203	1.56513e-13	intron_variant	ENSG00000164318	0	intron_variant	chr5:38381015_A_G	1	Q63HQ2	EGFLAM	ENSG00000164318	12338-27		0	rs2731969	Zhang_2022_NatGet_AApop|Zhang_2022_NatGet_EApop
EGFLAM	Olink Explore Expansion	Oncology_II	1	chr5:38406251_C_T	rs113400125	5	38406251	T	C	0.0262	1.114	0.1401	1.853e-15	0.5007	37758511	38965123	1	1.10721	0.13659	1.30356e-15	1.12703	0.109174	2.8271e-24	missense_variant	ENSG00000164318	1	missense_variant	chr5:38406251_C_T	1	Q63HQ2	EGFLAM	ENSG00000164318	12338-27		0	rs113400125	Ferkingstad_2021_NatGen
ENDOU	Olink Explore Expansion	Oncology_II	1	chr12:48121889_C_T	rs3764013	12	48121889	T	C	0.2948	0.336	0.0383	1.922e-18	0.1722	47603517	48619350	0.151289	0.345454	0.0389112	2.48917e-18	0.295693	0.0315253	2.03515e-20	upstream_gene_variant	ENSG00000111405	0	intron_variant	chr12:48107533_G_T	0.811872	P21128	ENDOU	ENSG00000111405	5656-53		0	rs10875687|rs11168216	Gudjonsson_2022_NatComm|Pietzner_2021_Science
ENG	Olink Explore 1536	Cardiometabolic	1	chr9:130607359_A_G	rs41492548	9	130607359	A	G	0.2367	-0.3511	0.0472	9.817e-14	0.8107	130077291	131117035	0.999985	-0.362265	0.0477502	6.64008e-14	-0.198633	0.0409164	1.31646e-06	intron_variant	ENSG00000106991	0	intron_variant	chr9:130607359_A_G	1	P17813	ENG	ENSG00000106991	4908-6	ENG_CAR	0	rs41492548	Sun_2022_bioRxiv
ENO1	Olink Explore 1536	Neurology	1	chr1:8926474_G_T	rs11544513	1	8926474	T	G	0.0034	-2.2584	0.3358	1.746e-11	0.1389	8421061	9439308	0.483335	-2.23283	0.341885	9.69777e-11	-1.85369	0.367826	5.16091e-07	missense_variant	ENSG00000074800	1	missense_variant	chr1:8926474_G_T	1	P06733	ENO1	ENSG00000074800	11105-171		0	rs11544513	Ferkingstad_2021_NatGen|Sun_2022_bioRxiv
ENO3	Olink Explore Expansion	Cardiometabolic_II	1	chr17:4856376_A_G	rs238238	17	4856376	A	G	0.2729	0.6505	0.0396	1.007e-60	0.3416	4351387	5360426	1	0.674491	0.0401478	6.14696e-57	-0.550662	0.0336623	5.53191e-56	missense_variant	ENSG00000108515	1	missense_variant	chr17:4856376_A_G	1	P13929	ENO3	ENSG00000108515	16616-137		0	rs2243102|rs238238|rs238239|rs60193288|rs2243090	Zhang_2022_NatGet_AApop|Ferkingstad_2021_NatGen|Zhang_2022_NatGet_EApop|Pietzner_2021_Science
ENPP2	Olink Explore 1536	Cardiometabolic	1	chr8:120596023_A_G	rs10283100	8	120596023	A	G	0.0594	-0.5022	0.0677	1.222e-13	0.161	120069326	121185693	0.999933	-0.524233	0.0689533	5.90034e-14	0.334855	0.0618256	6.9584e-08	missense_variant	ENSG00000136960	1	missense_variant	chr8:120596023_A_G	1	Q13822	ENPP2	ENSG00000136960	16892-23	ENPP2_DEV	0	rs10283100	Sun_2022_bioRxiv
ENPP5	Olink Explore 1536	Inflammation	2	chr6:46083567_C_T	rs7766019	6	46083567	T	C	0.3614	0.7724	0.032	6.55e-129	0.4815	45626924	46638708	0.27336	0.686104	0.0265779	8.33683e-117	-0.683055	0.0219232	4.71327e-169	intron_variant	ENSG00000231769	1	missense_variant	chr6:46135984_G_T	0.605121	Q9UJA9	ENPP5	ENSG00000112796	6556-5		0	rs1047153|rs2206964|rs978681|rs9472686|rs4714902|rs7754915|rs995563|rs9472703	Ferkingstad_2021_NatGen|Zhang_2022_NatGet_AApop|Zhang_2022_NatGet_EApop|Gudjonsson_2022_NatComm|Pietzner_2021_Science|Sun_2018_Nature|Sun_2022_bioRxiv
ENPP5	Olink Explore 1536	Inflammation	1	chr6:46135884_C_G	rs34109856	6	46135884	C	G	0.945	1.5759	0.0696	1.32e-113	0.004307	45626924	46638708	0.290708	1.38202	0.0567846	2.62595e-106	-1.40795	0.0461429	1.63372e-163	missense_variant	ENSG00000112796	1	missense_variant	chr6:46135884_C_G	1	Q9UJA9	ENPP5	ENSG00000112796	6556-5		0	rs76412942|rs34109856|rs62400863|rs75398435|rs77991465	Zhang_2022_NatGet_AApop|Ferkingstad_2021_NatGen|Zhang_2022_NatGet_EApop|Gudjonsson_2022_NatComm|Pietzner_2021_Science|Sun_2022_bioRxiv
ENPP6	Olink Explore Expansion	Cardiometabolic_II	2	chr4:185126789_G_T	rs1882325	4	185126789	T	G	0.343	0.1952	0.0424	4.128e-06	0.9153	184509859	185642383	0.220665	0.267132	0.0412672	1.40599e-10	0.261308	0.0340451	2.75961e-14	intron_variant	ENSG00000164303	0	intron_variant	chr4:185128641_A_G	1	Q6UWR7	ENPP6	ENSG00000164303	15579-26		0	rs1882325	Ferkingstad_2021_NatGen|Pietzner_2021_Science
ENPP6	Olink Explore Expansion	Cardiometabolic_II	1	chr4:185139101_C_T	rs78293932	4	185139101	T	C	0.0263	1.185	0.119	2.402e-23	0.41	184509859	185642383	1	1.33753	0.119763	1.35332e-27	1.20484	0.110563	8.87155e-27	5_prime_UTR_variant	ENSG00000164303	0	5_prime_UTR_variant	chr4:185139101_C_T	1	Q6UWR7	ENPP6	ENSG00000164303	15579-26		0	rs78293932	Ferkingstad_2021_NatGen|Pietzner_2021_Science
ENPP7	Olink Explore 1536	Inflammation	1	chr17:77706544_C_T	rs11871061	17	77706544	T	C	0.6258	-0.968	0.0308	2.17e-216	0.3675	77204681	78216021	0.703196	-1.06898	0.0316239	1.32355e-175	1.02998	0.0269505	2.50736e-231	intron_variant	ENSG00000182156	1	missense_variant	chr17:77704912_C_T	0.956932	Q6UWV6	ENPP7	ENSG00000182156	4435-66	ENPP7_MET	0	rs34231971|rs8074547|rs8074728|rs11868696|rs3923265|rs11657217|rs8072274|rs34491636|rs8076533|rs11871061|rs9916601	Zhang_2022_NatGet_AApop|Ferkingstad_2021_NatGen|Katz_2021_Circulation|Zhang_2022_NatGet_EApop|Gudjonsson_2022_NatComm|Pietzner_2021_NatComm|Pietzner_2021_Science|Sun_2018_Nature|Gilly_2020_NatComm|Sun_2022_bioRxiv
ENPP7	Olink Explore 1536	Inflammation	2	chr17:77706550_C_T	rs59428078	17	77706550	T	C	0.0493	0.1562	0.0943	0.0979	0.7572	77204681	78216021	0.586325	-0.569495	0.0714547	3.72468e-15	-0.503419	0.0636245	4.50752e-15	intron_variant	ENSG00000182156	0	intron_variant	chr17:77706726_A_G	1	Q6UWV6	ENPP7	ENSG00000182156	4435-66	ENPP7_MET	0	rs8065343	Zhang_2022_NatGet_AApop
ENTPD2	Olink Explore 1536	Oncology	2	chr9:139943537_G_T	rs45457700	9	139943537	T	G	0.0208	-1.3088	0.1457	2.646e-19	0.0371	139442550	140448497	0.842514	-1.40987	0.141387	1.5422e-22	-1.4713	0.113389	8.73915e-37	intron_variant	ENSG00000054179	0	intron_variant	chr9:139943537_G_T	1	Q9Y5L3	ENTPD2	ENSG00000054179	18887-7	ENTPD2_ORG	0	rs45457700	Pietzner_2021_NatComm
ENTPD2	Olink Explore 1536	Oncology	1	chr9:139946040_A_G	rs34618694	9	139946040	A	G	0.0178	-1.3924	0.1484	6.535e-21	0.2426	139442550	140448497	0.995556	-1.46793	0.143979	1.89532e-23	-1.26997	0.129003	2.80921e-22	missense_variant	ENSG00000054179	1	missense_variant	chr9:139946040_A_G	1	Q9Y5L3	ENTPD2	ENSG00000054179	18887-7	ENTPD2_ORG	1	#N/A	#N/A
ENTPD5	Olink Explore 1536	Cardiometabolic	1	chr14:74384941_A_G	rs192516248	14	74384941	A	G	0.0513	-0.8282	0.0869	1.573e-21	0.001449	73924713	74986102	0.0130895	-0.844839	0.088443	7.06541e-21	-0.725026	0.0760146	4.8247e-21	intron_variant	ENSG00000119725	0	3_prime_UTR_variant	chr14:74432423_D_I	0.938712	O75356	ENTPD5	ENSG00000187097	4437-56	ENTPD5_MET	0	rs73301475|rs73301477|rs113768127|rs57731447|rs147326645|rs17094448|rs117818304|rs73301485|rs8015927	Katz_2021_Circulation|Zhang_2022_NatGet_EApop|Zhang_2022_NatGet_AApop|Ferkingstad_2021_NatGen|Sun_2018_Nature|Pietzner_2021_NatComm|Pietzner_2021_Science|Suhre_2017_NatComm|Gudjonsson_2022_NatComm|Gilly_2020_NatComm|Sun_2022_bioRxiv
ENTPD6	Olink Explore 1536	Cardiometabolic	4	chr20:25189753_D_I	rs150679918	20	25189753	D	I	0.664	-0.0779	0.0427	0.06824	0.4503	24676329	25707365	0.0729423	-0.26962	0.0461002	6.4204e-09	0.225655	0.0400383	2.03344e-08	intron_variant	ENSG00000197586	1	missense_variant	chr20:25187213_A_G	0.969117	O75354	ENTPD6	ENSG00000197586	8932-1	ENTPD6_CRG	0	rs6138537|rs66653710	Sun_2022_bioRxiv
ENTPD6	Olink Explore 1536	Cardiometabolic	1	chr20:25195509_A_G	rs6050446	20	25195509	A	G	0.0305	-1.8616	0.1027	1.782e-73	0.9192	24676329	25707365	0.935337	-1.9841	0.0998276	5.21863e-76	1.8358	0.0826309	3.13252e-96	missense_variant	ENSG00000197586	1	missense_variant	chr20:25195509_A_G	1	O75354	ENTPD6	ENSG00000197586	8932-1	ENTPD6_CRG	0	rs6050446	Ferkingstad_2021_NatGen|Zhang_2022_NatGet_EApop|Pietzner_2021_Science|Pietzner_2021_NatComm|Sun_2022_bioRxiv
ENTPD6	Olink Explore 1536	Cardiometabolic	2	chr20:25203612_C_T	rs140279087	20	25203612	T	C	0.997	1.6649	0.3625	4.371e-06	0.4286	24676329	25707365	0.530539	1.74073	0.313171	3.36681e-08	-1.55956	0.302684	2.87063e-07	missense_variant	ENSG00000197586	1	missense_variant	chr20:25203612_C_T	1	O75354	ENTPD6	ENSG00000197586	8932-1	ENTPD6_CRG	0	rs140279087	Sun_2022_bioRxiv
ENTPD6	Olink Explore 1536	Cardiometabolic	3	chr20:25248170_D_I	rs55723842	20	25248170	D	I	0.43	-0.1485	0.0391	0.000149	0.007653	24676329	25707365	0.133718	-0.377942	0.0426579	2.9041e-18	-0.259327	0.0381278	1.42848e-11	intron_variant	ENSG00000100994	0	3_prime_UTR_variant	chr20:25206654_A_G	0.924235	O75354	ENTPD6	ENSG00000197586	8932-1	ENTPD6_CRG	0	rs416745|rs6076366|rs6050541|rs550031709|rs6138537|rs6115093|rs10663857	Ferkingstad_2021_NatGen|Zhang_2022_NatGet_EApop|Pietzner_2021_Science|Pietzner_2021_NatComm|Sun_2022_bioRxiv
ENTR1	Olink Explore Expansion	Cardiometabolic_II	1	chr9:139299637_C_T	rs3812577	9	139299637	T	C	0.1313	-0.3736	0.0583	1.5e-10	0.1046	138796377	139805061	0.615421	-0.378884	0.0590502	2.01965e-10	-0.38002	0.0492594	2.04955e-14	missense_variant	ENSG00000165689	1	missense_variant	chr9:139298580_C_T	1	Q96C92	SDCCAG3	ENSG00000165689			1	#N/A	#N/A
EPHB6	Olink Explore 1536	Neurology	1	chr7:142552547_A_G	rs7789303	7	142552547	A	G	0.7294	0.3101	0.0424	2.534e-13	0.01679	142052792	143068847	0.569227	0.318316	0.0430597	2.72643e-13	-0.262942	0.0362162	5.84337e-13	upstream_gene_variant	ENSG00000106123	0	intron_variant	chr7:142553789_C_T	0.647188	O15197	EPHB6	ENSG00000106123	5078-82	EPHB6_NEU	0	rs7789303|rs8177105|rs8177107	Zhang_2022_NatGet_EApop|Zhang_2022_NatGet_AApop|Sun_2018_Nature|Png_2021_NatComms|Pietzner_2021_Science|Gudjonsson_2022_NatComm|Pietzner_2021_NatComm|Sun_2022_bioRxiv
EPPK1	Olink Explore Expansion	Cardiometabolic_II	2	chr8:144952041_C_T	rs73715518	8	144952041	T	C	0.1137	-0.5369	0.0622	6.407e-18	0.3594	144439497	145452632	0.392426	-0.742951	0.064029	1.51298e-29	-0.634007	0.0516854	3.29635e-33	intron_variant	ENSG00000227184	0	intron_variant	chr8:144950715_C_T	1	P58107	EPPK1	ENSG00000227184			1	#N/A	#N/A
EPPK1	Olink Explore Expansion	Cardiometabolic_II	1	chr8:144952716_D_I	8:144952716_I_D	8	144952716	D	I	0.4407	-0.1583	0.0428	0.0002176	0.06211	144439497	145452632	0.999741	-0.297179	0.0426677	5.45821e-12	-0.220447	0.036346	1.6196e-09	upstream_gene_variant	ENSG00000227184	0	upstream_gene_variant	chr8:144952686_C_T	1	P58107	EPPK1	ENSG00000227184			1	#N/A	#N/A
EPPK1	Olink Explore Expansion	Cardiometabolic_II	3	chr8:145004944_C_T	rs10107388	8	145004944	T	C	0.6455	0.2659	0.0433	8.529e-10	0.8618	144439497	145452632	0.124172	0.308001	0.0417422	3.01688e-13	-0.324697	0.0326252	1.0137e-22	intron_variant	ENSG00000178209	0	#N/A	#N/A	#N/A	P58107	EPPK1	ENSG00000227184			0	rs11993233|rs10107388|rs7461753|rs6992333|rs55646585|rs56077246|rs7833924|rs11787335	Ferkingstad_2021_NatGen|Pietzner_2021_Science|Sun_2022_bioRxiv
EPS8L2	Olink Explore 1536	Oncology	1	chr11:706310_A_G	rs11246277	11	706310	A	G	0.15	-0.4956	0.0538	3.249e-20	0.7343	194438	1227727	0.490555	-0.507599	0.0543054	4.37143e-20	-0.397039	0.0455756	6.95084e-18	intron_variant	ENSG00000177106	0	5_prime_UTR_variant	chr11:706284_G_T	0.99644	Q9H6S3	EPS8L2	ENSG00000177106			0	rs11246276	Sun_2022_bioRxiv
ERBB3	Olink Explore 1536	Inflammation	1	chr12:56641260_C_G	rs75089885	12	56641260	C	G	0.9967	-2.7224	0.3613	4.913e-14	0.4018	55973641	56997289	0.871879	-2.77423	0.364933	5.93066e-14	2.50897	0.296066	5.03501e-17	intron_variant	ENSG00000139645	0	intron_variant	chr12:56489394_A_G	0.60345	P21860	ERBB3	ENSG00000065361	2617-56	ERBB3_ONC2	0	rs75526830	Ferkingstad_2021_NatGen|Sun_2022_bioRxiv
ESAM	Olink Explore 1536	Cardiometabolic	1	chr11:124626569_A_G	rs61753651	11	124626569	A	G	0.0054	-1.8232	0.281	8.719e-11	0.4281	124122026	125132186	0.765765	-1.90704	0.285507	3.68811e-11	-2.05577	0.260218	4.9515e-15	missense_variant	ENSG00000149564	1	missense_variant	chr11:124626569_A_G	1	Q96AP7	ESAM	ENSG00000149564	7841-84	ESAM_DEV	0	rs61753651	Ferkingstad_2021_NatGen|Sun_2018_Nature|Sun_2022_bioRxiv
EVI5	Olink Explore Expansion	Inflammation_II	1	chr1:93072269_C_T	rs34812295	1	93072269	T	C	0.7348	0.4915	0.043	2.613e-30	0.9434	92474253	93757961	0.0579811	0.511025	0.0437831	7.32976e-30	-0.319355	0.038664	2.89349e-16	intron_variant	ENSG00000067208	1	missense_variant	chr1:93073228_A_C	0.995841	O60447	EVI5	ENSG00000067208			1	#N/A	#N/A
EXTL1	Olink Explore Expansion	Cardiometabolic_II	1	chr1:26357656_A_C	rs2736831	1	26357656	A	C	0.691	-0.2471	0.0427	7.135e-09	0.4488	25846375	26862955	0.211157	-0.257781	0.0430781	2.88602e-09	-0.484471	0.0352306	6.96392e-41	missense_variant	ENSG00000158008	1	missense_variant	chr1:26357656_A_C	1	Q92935	EXTL1	ENSG00000158008			1	#N/A	#N/A
F10	Olink Explore Expansion	Inflammation_II	1	chr13:113772239_A_G	rs568849616	13	113772239	A	G	0.0048	-2.039	0.3467	4.066e-09	0.4409	113277128	114303843	0.789648	-2.22014	0.351399	3.75156e-10	-1.07636	0.353088	0.00233585	intron_variant	ENSG00000057593	1	missense_variant	chr13:113795286_A_G	0.822062	P00742	F10	ENSG00000126218	3077-66|4878-3		0	rs61753266	Ferkingstad_2021_NatGen
F11	Olink Explore Expansion	Inflammation_II	1	chr4:187199005_C_T	rs4253417	4	187199005	T	C	0.5837	-0.4603	0.0376	2.154e-34	0.5107	186687099	187710835	0.851563	-0.472643	0.0382215	4.13469e-33	0.395765	0.0324419	7.05002e-33	intron_variant	ENSG00000088926	0	intron_variant	chr4:187196510_A_G	1	P03951	F11	ENSG00000088926	2190-55	F11_CAR	0	rs3756011|rs2289252|rs112655971	Zhang_2022_NatGet_AApop|Zhang_2022_NatGet_EApop|Ferkingstad_2021_NatGen|Suhre_2017_NatComm|Pietzner_2021_Science|Gudjonsson_2022_NatComm|Pietzner_2021_NatComm|Yao_2018_NatComm
F12	Olink Explore Expansion	Inflammation_II	1	chr5:176771763_C_T	rs187267855	5	176771763	T	C	0.0031	-1.0426	0.3826	0.006434	0.9049	176329141	177336577	0.986499	-1.46334	0.263469	3.44831e-08	-1.4201	0.225959	4.16003e-10	intron_variant	ENSG00000169223	0	upstream_gene_variant	chr5:176836590_A_G	0.67463	P00748	F12	ENSG00000131187			1	#N/A	#N/A
F12	Olink Explore Expansion	Inflammation_II	2	chr5:176839898_C_T	rs2731673	5	176839898	T	C	0.2329	-1.1706	0.0333	6.96e-271	0.9825	176329141	177336577	0.408373	-1.20977	0.0327632	9.23878e-199	1.17492	0.026795	8.57577e-282	upstream_gene_variant	ENSG00000131187	0	5_prime_UTR_variant	chr5:176836532_A_G	0.997293	P00748	F12	ENSG00000131187			0	rs1801020|rs2731674|rs2731673|rs2731672|rs2545801|rs75077631|rs17876032	Ferkingstad_2021_NatGen|Katz_2021_Circulation|Gudjonsson_2022_NatComm|Pietzner_2021_NatComm|Pietzner_2021_Science|Sun_2018_Nature|Png_2021_NatComms|Suhre_2017_NatComm|Gilly_2020_NatComm|Folkersen_2020_NatMetab|Sun_2022_bioRxiv
F13B	Olink Explore Expansion	Inflammation_II	1	chr1:197040644_A_G	rs10922161	1	197040644	A	G	0.8353	0.6131	0.0508	1.608e-33	0.7187	196508321	197536397	0.0617886	0.649324	0.0511024	9.39817e-35	-0.629247	0.0434459	6.39823e-45	upstream_gene_variant	ENSG00000143278	0	intron_variant	chr1:197009508_C_G	0.999654	P05160	F13B	ENSG00000143278	16927-9|5658-64		0	rs7413610|rs10922147|rs4085749|rs1412636|rs12075161|rs10801582|rs10922151|rs10801583|rs10429910|rs4915363|rs10922177	Zhang_2022_NatGet_EApop|Zhang_2022_NatGet_AApop|Pietzner_2021_Science|Gudjonsson_2022_NatComm|Suhre_2017_NatComm|Sun_2022_bioRxiv
F13B	Olink Explore Expansion	Inflammation_II	2	chr1:197053296_A_G	rs41265225	1	197053296	A	G	0.9868	0.8701	0.1808	1.492e-06	0.6361	196508321	197536397	0.353926	0.987031	0.173353	1.56891e-08	-0.835363	0.141383	4.15913e-09	3_prime_UTR_variant	ENSG00000066279	1	missense_variant	chr1:197026289_A_G	0.780749	P05160	F13B	ENSG00000143278	16927-9|5658-64		0	rs17514281	Zhang_2022_NatGet_EApop|Pietzner_2021_Science
F2R	Olink Explore 1536	Inflammation	1	chr5:75995792_A_C	rs200705518	5	75995792	A	C	0.7416	0.2619	0.0453	7.149e-09	0.4257	75511868	76531606	0.430456	0.286501	0.04585	5.77414e-10	-0.125181	0.0400864	0.00182163	intron_variant	ENSG00000145703	0	#N/A	#N/A	#N/A	P25116	F2R	ENSG00000181104		PAR_1_CAR2	1	#N/A	#N/A
F3	Olink Explore 1536	Oncology	1	chr1:95275746_D_I	rs34699901	1	95275746	D	I	0.387	0.2335	0.0385	1.301e-09	0.3849	94494781	95507356	0.175114	0.24693	0.0391171	3.87886e-10	0.157655	0.0324238	1.26685e-06	intron_variant	ENSG00000224081	0	#N/A	#N/A	#N/A	P13726	F3	ENSG00000117525	4931-59	TF_CAR2	0	rs11589759|rs569966952	Folkersen_2020_NatMetab|Sun_2022_bioRxiv
F7	Olink Explore 1536	Cardiometabolic	2	chr13:113755444_C_G	rs2476322	13	113755444	C	G	0.7597	-0.4477	0.0438	1.527e-24	0.6872	113260105	114274995	0.153604	-0.310659	0.0421922	3.37134e-13	-0.255888	0.0376123	1.41076e-11	upstream_gene_variant	ENSG00000057593	0	intron_variant	chr13:113767394_A_G	0.983573	P08709	F7	ENSG00000057593	3184-25	F7_CAR	0	rs762635|rs510317|rs3211727|rs555212|rs3093229|rs3093230	Ferkingstad_2021_NatGen|Zhang_2022_NatGet_EApop|Gudjonsson_2022_NatComm|Pietzner_2021_Science|Sun_2022_bioRxiv
F7	Olink Explore 1536	Cardiometabolic	1	chr13:113759830_D_I	rs113537660	13	113759830	D	I	0.8772	0.8457	0.0535	2.996e-56	0.169	113260105	114274995	0.629949	0.754026	0.0544902	1.8443e-40	-0.694243	0.0490807	4.94062e-43	upstream_gene_variant	ENSG00000057593	1	missense_variant	chr13:113773159_A_G	0.845443	P08709	F7	ENSG00000057593	3184-25	F7_CAR	0	rs2480952|rs493833|rs488703|rs6041|rs6046|rs3093253|rs776905|rs561241	Ferkingstad_2021_NatGen|Katz_2021_Circulation|Zhang_2022_NatGet_AApop|Zhang_2022_NatGet_EApop|Pietzner_2021_Science|Png_2021_NatComms|Suhre_2017_NatComm|Gudjonsson_2022_NatComm|Pietzner_2021_NatComm|Folkersen_2020_NatMetab|Sun_2022_bioRxiv
FABP2	Olink Explore 1536	Cardiometabolic	1	chr4:120305398_A_T	rs4355374	4	120305398	A	T	0.5608	0.2307	0.0392	3.979e-09	0.14	119738405	120743545	0.236722	0.235106	0.0397724	4.44039e-09	-0.245414	0.033712	5.08435e-13	intergenic_variant	-	0	synonymous_variant	chr4:120241849_A_G	0.684797	P12104	FABP2	ENSG00000145384	15385-116	FABP2_CAR2	0	rs1799883|rs57842733|rs35703745|rs4834770|rs9994354	Zhang_2022_NatGet_EApop|Zhang_2022_NatGet_AApop|Suhre_2017_NatComm|Pietzner_2021_Science|Pietzner_2021_NatComm
FAM171B	Olink Explore Expansion	Oncology_II	1	chr2:187543123_A_T	rs11891461	2	187543123	A	T	0.7203	0.376	0.0426	9.904e-19	0.7241	187058698	188130685	0.0451165	0.387834	0.0431163	9.23578e-19	-0.41774	0.0373916	5.11343e-28	3_prime_UTR_variant	ENSG00000138448	0	intron_variant	chr2:187560212_A_G	0.984878	Q6P995	FAM171B	ENSG00000144369	8061-102|8786-6		0	rs12612335|rs1123176	Zhang_2022_NatGet_EApop|Ferkingstad_2021_NatGen
FAM20A	Olink Explore Expansion	Cardiometabolic_II	1	chr17:66522186_D_I	rs10625677	17	66522186	D	I	0.33	0.2462	0.0412	2.306e-09	0.9336	66031254	67097530	0.101944	0.261739	0.0415785	4.33006e-10	-0.209681	0.0334256	4.47757e-10	intron_variant	ENSG00000108946	1	missense_variant	chr17:66533655_A_G	0.998069	Q96MK3	FAM20A	ENSG00000108950	6433-57		1	#N/A	#N/A
FAM3B	Olink Explore 1536	Oncology	3	chr21:42673116_A_T	rs117344127	21	42673116	A	T	0.9465	0.5394	0.0875	6.955e-10	0.9174	42176139	43229358	0.339233	0.448913	0.0806178	3.18324e-08	-0.514342	0.0645284	2.8625e-15	upstream_gene_variant	ENSG00000183844	1	missense_variant	chr21:42694870_A_G	0.794302	P58499	FAM3B	ENSG00000183844	5618-50|9177-6	FAM3B_IMR	0	rs2838012	Zhang_2022_NatGet_EApop|Zhang_2022_NatGet_AApop|Ferkingstad_2021_NatGen|Gudjonsson_2022_NatComm|Pietzner_2021_Science|Sun_2022_bioRxiv
FAM3B	Olink Explore 1536	Oncology	1	chr21:42689637_G_T	rs66817580	21	42689637	T	G	0.1545	0.5046	0.0528	1.315e-21	0.9615	42176139	43229358	0.641957	0.441218	0.0501008	4.53307e-18	0.424791	0.0420104	2.21092e-23	intron_variant	ENSG00000183844	0	intron_variant	chr21:42694633_A_T	1	P58499	FAM3B	ENSG00000183844	5618-50|9177-6	FAM3B_IMR	0	rs66817580|rs2838014|rs432938	Ferkingstad_2021_NatGen|Zhang_2022_NatGet_AApop|Gudjonsson_2022_NatComm|Pietzner_2021_NatComm|Pietzner_2021_Science|Sun_2022_bioRxiv
FAM3B	Olink Explore 1536	Oncology	2	chr21:42717161_C_T	rs58958361	21	42717161	T	C	0.0442	-1.1355	0.0937	7.864e-34	0.3844	42176139	43229358	0.804728	-1.10409	0.0904784	2.46918e-32	-1.08006	0.0794675	5.09403e-40	intron_variant	ENSG00000183844	0	intron_variant	chr21:42704490_A_T	1	P58499	FAM3B	ENSG00000183844	5618-50|9177-6	FAM3B_IMR	0	rs60265870|rs57529409|rs60863424|rs17000823|rs73226194|rs67443586	Ferkingstad_2021_NatGen|Zhang_2022_NatGet_EApop|Zhang_2022_NatGet_AApop|Gudjonsson_2022_NatComm|Pietzner_2021_Science|Pietzner_2021_NatComm|Sun_2018_Nature|Sun_2022_bioRxiv
FAM3D	Olink Explore Expansion	Oncology_II	1	chr3:58639418_C_T	rs13097314	3	58639418	T	C	0.01	-1.4027	0.2015	3.361e-12	0.1025	58119673	59152575	1	-1.47952	0.198594	1.80299e-13	-1.22007	0.186196	7.4679e-11	missense_variant	ENSG00000198643	1	missense_variant	chr3:58639418_C_T	1	Q96BQ1	FAM3D	ENSG00000198643	13102-1		0	rs13097314	Ferkingstad_2021_NatGen
FAM3D	Olink Explore Expansion	Oncology_II	2	chr3:58654451_C_T	rs59981340	3	58654451	T	C	0.9021	0.5635	0.0659	1.219e-17	0.3802	58119673	59152575	0.202884	0.582342	0.0657218	2.8825e-18	-0.47311	0.0557154	4.37099e-17	upstream_gene_variant	ENSG00000198643	0	intron_variant	chr3:58647874_C_G	0.908444	Q96BQ1	FAM3D	ENSG00000198643	13102-1		0	rs11918707|rs12493131|rs7433100|rs6445998|rs56292712|rs3749290|rs17551388	Zhang_2022_NatGet_AApop|Ferkingstad_2021_NatGen|Zhang_2022_NatGet_EApop|Katz_2021_Circulation|Gudjonsson_2022_NatComm|Sun_2018_Nature|Pietzner_2021_Science
FAS	Olink Explore 1536	Cardiometabolic	1	chr10:90782973_A_G	rs10887883	10	90782973	A	G	0.405	0.2249	0.0347	8.92e-11	0.1237	90250414	91275542	0.227028	0.234201	0.0352001	4.37572e-11	-0.215852	0.0301897	1.28346e-12	intergenic_variant	-	0	intron_variant	chr10:90754487_C_T	0.937071	P25445	FAS	ENSG00000026103	5392-73|9459-7	FAS_CAR3	0	rs2031612|rs10887882|rs4934436|rs10887883|rs7089946|rs12775501|rs2148286	Zhang_2022_NatGet_AApop|Zhang_2022_NatGet_EApop|Ferkingstad_2021_NatGen|Pietzner_2021_NatComm|Pietzner_2021_Science|Folkersen_2020_NatMetab|Sun_2022_bioRxiv
FBLN2	Olink Explore Expansion	Cardiometabolic_II	1	chr3:13616100_A_T	rs3773296	3	13616100	A	T	0.0074	-1.6099	0.2217	3.833e-13	0.3211	13073824	14179922	0.19344	-1.65399	0.226606	5.3254e-13	-1.59075	0.224362	1.95519e-12	intron_variant	ENSG00000163520	1	missense_variant	chr3:13612286_A_G	0.999939	P98095	FBLN2	ENSG00000163520			1	#N/A	#N/A
FBP1	Olink Explore 1536	Cardiometabolic	1	chr9:97360610_C_T	rs117815264	9	97360610	T	C	0.0683	-0.5659	0.0781	4.33e-13	0.6316	96865415	97902531	0.152097	-0.561831	0.0784991	1.44523e-12	-0.600933	0.0630944	5.46573e-21	upstream_gene_variant	ENSG00000130957	1	missense_variant	chr9:97369149_C_T	0.998765	P09467	FBP1	ENSG00000165140	7206-20	FBP1_MET	0	rs2460137|rs2987899|rs2679606|rs499206	Ferkingstad_2021_NatGen|Zhang_2022_NatGet_EApop|Pietzner_2021_NatComm|Pietzner_2021_Science|Sun_2022_bioRxiv
FCAMR	Olink Explore Expansion	Cardiometabolic_II	1	chr1:207140440_C_T	rs11119933	1	207140440	T	C	0.1821	0.4387	0.0488	2.306e-19	0.2628	206631310	207643970	0.06467	0.439466	0.0496477	3.10638e-18	0.549329	0.0402844	2.90539e-40	synonymous_variant	ENSG00000162897	0	synonymous_variant	chr1:207140440_C_T	1	Q8WWV6	FCAMR	ENSG00000162897	9568-289		0	rs4844369|rs11119933	Zhang_2022_NatGet_EApop|Sun_2022_bioRxiv
FCAR	Olink Explore 1536	Inflammation	1	chr19:55388294_A_G	rs73065470	19	55388294	A	G	0.2557	0.7303	0.0419	4.191e-68	0.2458	54885704	55901838	0.325057	0.703324	0.039975	1.0712e-61	0.745992	0.0324038	2.45831e-102	intron_variant	ENSG00000186431	0	intron_variant	chr19:55388218_C_T	1	P24071	FCAR	ENSG00000186431	4987-17	FCAR_NEX	0	rs56216868|rs12608573|rs12972637	Png_2021_NatComms|Pietzner_2021_NatComm|Sun_2022_bioRxiv
FCAR	Olink Explore 1536	Inflammation	2	chr19:55408166_A_G	19:55408166_G_A	19	55408166	A	G	0.342	-0.5308	0.042	1.276e-36	0.1141	54885704	55901838	0.610001	-0.4679	0.0381254	1.14727e-32	-0.398425	0.0303735	1.6082e-37	intergenic_variant	-	0	#N/A	#N/A	#N/A	P24071	FCAR	ENSG00000186431	4987-17	FCAR_NEX	1	#N/A	#N/A
FCER2	Olink Explore 1536	Neurology	2	chr19:7756634_A_C	rs62110725	19	7756634	A	C	0.7452	0.3602	0.0443	4.585e-16	0.4992	7253644	8267032	0.0540022	0.387065	0.0441335	6.13118e-18	-0.294966	0.0356667	2.66432e-16	intron_variant	ENSG00000104921	1	splice_region_variant	chr19:7755285_A_G	0.975566	P06734	FCER2	ENSG00000104921	3291-30	FCER2_DEV	0	rs62110713|rs34603368|rs113716290,rs71179125	Zhang_2022_NatGet_EApop|Ferkingstad_2021_NatGen
FCER2	Olink Explore 1536	Neurology	1	chr19:7764436_G_T	rs12980031	19	7764436	T	G	0.7539	-0.274	0.0464	3.411e-09	0.8876	7253644	8267032	0.978482	-0.320008	0.0455744	3.69793e-12	-0.322467	0.0397868	9.97366e-16	intron_variant	ENSG00000104921	0	intron_variant	chr19:7765392_D_I	1	P06734	FCER2	ENSG00000104921	3291-30	FCER2_DEV	0	rs12980031|rs1990975|rs113893384	Zhang_2022_NatGet_EApop|Ferkingstad_2021_NatGen|Zhang_2022_NatGet_AApop|Katz_2021_Circulation|Gudjonsson_2022_NatComm|Pietzner_2021_Science|Sun_2022_bioRxiv
FCGR2A	Olink Explore 1536	Cardiometabolic	1	chr1:161475750_A_G	rs10494360	1	161475750	A	G	0.1231	-1.3658	0.0463	3.2e-191	0.7833	160975220	161993803	0.0890576	-1.40781	0.0465613	4.12718e-149	-1.42309	0.0357611	1.73319e-245	intron_variant	ENSG00000143226	1	stop_gained	chr1:161476204_C_T	0.987741	P12318	FCGR2A	ENSG00000143226	3309-2	FCGR2A_CAR	0	rs368433|rs17400517|rs72717040|rs77825069|rs56199187|rs374469827|rs77801348|rs7515174|rs11810143	Ferkingstad_2021_NatGen|Zhang_2022_NatGet_EApop|Pietzner_2021_NatComm|Sun_2022_bioRxiv
FCGR2B	Olink Explore 1536	Oncology	1	chr1:161641384_A_G	1:161641384_G_A	1	161641384	A	G	0.1942	0.5516	0.0497	1.161e-28	0.02346	161051101	162148444	0.766144	0.562947	0.050488	1.6134e-27	0.7343	0.0391688	1.90439e-71	synonymous_variant	ENSG00000072694	0	synonymous_variant	chr1:161641384_A_G	1	P31994	FCGR2B	ENSG00000072694	3310-62	IgG_Fc_receptor_II_b_CAR2	0	rs112142198|rs6665610|rs1674777|rs12118043|rs1256288|rs4657092|1:161641384_G_A|rs72480273|rs17413015|rs12145586|rs4656330	Zhang_2022_NatGet_AApop|Zhang_2022_NatGet_EApop|Ferkingstad_2021_NatGen|Pietzner_2021_NatComm|Pietzner_2021_Science|Gudjonsson_2022_NatComm|Suhre_2017_NatComm|Sun_2018_Nature|Sun_2022_bioRxiv
FCGR3B	Olink Explore 1536	Cardiometabolic	1	chr1:161606973_A_G	rs2446622	1	161606973	A	G	0.6772	0.6562	0.042	4.856e-55	0.1871	161092986	162101753	0.429545	0.692781	0.0412604	7.01825e-57	-0.711823	0.0330601	3.84677e-91	intron_variant	ENSG00000072694	1	missense_variant	chr1:161599693_C_T	0.809788	O75015	FCGR3B	ENSG00000162747	3311-27	FCGR3B_CAR	0	rs4113336|rs6668534|rs34085961|rs72702109|rs1771577|rs143989790	Pietzner_2021_NatComm|Suhre_2017_NatComm|Sun_2022_bioRxiv
FCGR3B	Olink Explore 1536	Cardiometabolic	3	chr1:161670712_D_I	rs528482679	1	161670712	D	I	0.0123	-0.9876	0.1989	6.859e-07	0.2456	161092986	162101753	0.888463	-1.24641	0.179767	6.7584e-12	-0.947452	0.154329	1.0298e-09	downstream_gene_variant	ENSG00000199595	0	#N/A	#N/A	#N/A	O75015	FCGR3B	ENSG00000162747	3311-27	FCGR3B_CAR	1	#N/A	#N/A
FCGR3B	Olink Explore 1536	Cardiometabolic	2	chr1:161702351_A_T	rs149533534	1	161702351	A	T	0.9923	1.3345	0.2589	2.537e-07	0.5292	161092986	162101753	0.821306	1.38739	0.233308	3.60497e-09	-1.48236	0.186435	3.33788e-15	downstream_gene_variant	ENSG00000162746	0	#N/A	#N/A	#N/A	O75015	FCGR3B	ENSG00000162747	3311-27	FCGR3B_CAR	1	#N/A	#N/A
FCN1	Olink Explore Expansion	Inflammation_II	3	chr9:137797399_A_G	rs11103571	9	137797399	A	G	0.2512	0.2165	0.0442	9.922e-07	0.7836	137301431	138309809	0.79768	0.243477	0.0440935	4.12757e-08	0.246089	0.0371006	4.40445e-11	downstream_gene_variant	ENSG00000085265	0	synonymous_variant	chr9:137809685_A_C	0.62008	O00602	FCN1	ENSG00000085265	15582-25		0	rs11103571|rs7858307|rs12377780|rs10117466|rs10120023|rs10858293	Ferkingstad_2021_NatGen|Zhang_2022_NatGet_AApop|Zhang_2022_NatGet_EApop|Gudjonsson_2022_NatComm|Pietzner_2021_Science
FCN1	Olink Explore Expansion	Inflammation_II	2	chr9:137801759_C_T	rs138055828	9	137801759	T	C	0.9977	2.6062	0.4118	2.462e-10	0.7593	137301431	138309809	0.794253	2.70241	0.403589	3.31405e-11	-2.76997	0.409472	1.83035e-11	missense_variant	ENSG00000085265	1	missense_variant	chr9:137801759_C_T	1	O00602	FCN1	ENSG00000085265	15582-25		0	rs138055828	Ferkingstad_2021_NatGen
FCN1	Olink Explore Expansion	Inflammation_II	1	chr9:137855206_C_G	rs1038193	9	137855206	C	G	0.7364	-0.2402	0.0419	9.675e-09	0.4511	137301431	138309809	0.161421	-0.295346	0.0418523	2.90526e-12	0.38163	0.035858	1.18094e-25	intergenic_variant	-	0	#N/A	#N/A	#N/A	O00602	FCN1	ENSG00000085265	15582-25		0	rs10858300|rs11103602|rs1038193|rs7873100|rs11103604|rs765707465|rs7388879	Ferkingstad_2021_NatGen|Zhang_2022_NatGet_AApop|Zhang_2022_NatGet_EApop|Gudjonsson_2022_NatComm|Pietzner_2021_Science|Sun_2018_Nature|Suhre_2017_NatComm|Sun_2022_bioRxiv
FCN2	Olink Explore 1536	Cardiometabolic	2	chr9:137754006_D_I	rs199879775	9	137754006	D	I	0.1594	-0.828	0.053	6.424e-55	0.9434	137272654	138279924	0.720062	-0.606954	0.0543279	1.29405e-27	-0.65501	0.046117	2.35018e-43	intergenic_variant	-	0	#N/A	#N/A	#N/A	Q15485	FCN2	ENSG00000160339	13717-15|3313-21	FCN2_CAR	0	rs57136797|rs199879775	Ferkingstad_2021_NatGen|Zhang_2022_NatGet_EApop|Zhang_2022_NatGet_AApop|Gudjonsson_2022_NatComm|Pietzner_2021_Science|Pietzner_2021_NatComm|Sun_2018_Nature|Sun_2022_bioRxiv
FCN2	Olink Explore 1536	Cardiometabolic	1	chr9:137776054_A_G	rs7041446	9	137776054	A	G	0.4659	-0.6213	0.0368	4.093e-64	0.8595	137272654	138279924	0.946655	-0.466474	0.038167	1.99813e-32	-0.462687	0.0310033	1.99229e-47	intron_variant	ENSG00000160339	0	intron_variant	chr9:137773618_C_T	1	Q15485	FCN2	ENSG00000160339	13717-15|3313-21	FCN2_CAR	0	rs3124954|rs3124956|rs7041446|rs3128625	Zhang_2022_NatGet_EApop|Ferkingstad_2021_NatGen|Pietzner_2021_NatComm|Pietzner_2021_Science|Sun_2022_bioRxiv
FCRL1	Olink Explore 1536	Cardiometabolic	1	chr1:157779182_A_T	rs4971155	1	157779182	A	T	0.505	-0.2932	0.0397	1.458e-13	0.9367	157264193	158289895	0.412429	-0.307067	0.0399815	3.32463e-14	-0.371762	0.0336839	2.09806e-27	intron_variant	ENSG00000163534	0	synonymous_variant	chr1:157771880_C_T	0.986457	Q96LA6	FCRL1	ENSG00000163534	5728-60	FCRL1_MET	0	rs7522061|rs2210912|rs3761959|rs7528684|rs2317230|rs2317231|rs10430455|rs6427397|rs6675393|rs4971154|rs12131778|rs2777817|rs2765493|rs2765501|rs10908597|rs2210913|rs4971155|rs34477150	Katz_2021_Circulation|Zhang_2022_NatGet_AApop|Zhang_2022_NatGet_EApop|Ferkingstad_2021_NatGen|Pietzner_2021_NatComm|Gudjonsson_2022_NatComm|Pietzner_2021_Science|Suhre_2017_NatComm|Sun_2018_Nature|Yao_2018_NatComm|Gilly_2020_NatComm|Sun_2022_bioRxiv
FCRL2	Olink Explore 1536	Inflammation	2	chr1:157572866_C_T	rs141931363	1	157572866	T	C	0.0279	-0.7534	0.126	2.251e-09	0.5247	157215523	158246922	0.358299	-0.680246	0.117757	9.7424e-09	-0.821687	0.112061	3.47544e-13	upstream_gene_variant	ENSG00000163518	1	missense_variant	chr1:157738374_C_G	0.869845	Q96LA5	FCRL2	ENSG00000132704		FcRL2_NEU	0	rs150038704|rs74608430	Zhang_2022_NatGet_EApop|Sun_2022_bioRxiv
FCRL2	Olink Explore 1536	Inflammation	1	chr1:157764964_C_T	rs1016849	1	157764964	T	C	0.1731	0.6876	0.0477	5.105e-47	0.4203	157215523	158246922	0.0960652	0.691035	0.0476764	6.28992e-44	0.668187	0.0422607	1.19436e-52	3_prime_UTR_variant	ENSG00000163534	0	intron_variant	chr1:157718979_D_I	0.999868	Q96LA5	FCRL2	ENSG00000132704		FcRL2_NEU	0	rs10489679|rs10908588|rs1048086|rs2210909|rs12568320|rs79853736	Zhang_2022_NatGet_EApop|Png_2021_NatComms|Sun_2022_bioRxiv
FCRL3	Olink Explore 1536	Inflammation	1	chr1:157668993_C_T	rs2210913	1	157668993	T	C	0.4687	0.9766	0.0279	3.68e-269	0.1038	157144111	158170647	0.250013	1.00067	0.0278177	8.02125e-192	0.98103	0.0256139	4.15459e-232	intron_variant	ENSG00000160856	1	missense_variant	chr1:157668390_C_T	0.902603	Q96P31	FCRL3	ENSG00000160856	4440-15	FCRL3_IMR	0	rs2224606|rs7522061|rs2210912|rs3761959|rs7528684|rs2317230|rs2317231|rs10430455|rs6427397|rs6675393|rs4971154|rs2777817|rs2765493|rs10908597|rs2210913|rs4971155	Ferkingstad_2021_NatGen|Katz_2021_Circulation|Zhang_2022_NatGet_AApop|Zhang_2022_NatGet_EApop|Pietzner_2021_NatComm|Gudjonsson_2022_NatComm|Pietzner_2021_Science|Suhre_2017_NatComm|Sun_2018_Nature|Gilly_2020_NatComm|Sun_2022_bioRxiv
FCRL5	Olink Explore 1536	Neurology	1	chr1:157513770_D_I	rs34387005	1	157513770	D	I	0.217	-0.552	0.0435	6.43e-37	0.9924	156983167	158022310	0.0599388	-0.503319	0.0435099	2.17422e-29	-0.440212	0.0390277	1.65111e-28	intron_variant	ENSG00000143297	1	missense_variant	chr1:157514091_C_T	0.972544	Q96RD9	FCRL5	ENSG00000143297	6103-70	FCRL5_DEV	0	rs7520793|rs6694673	Zhang_2022_NatGet_EApop|Sun_2022_bioRxiv
FCRL5	Olink Explore 1536	Neurology	2	chr1:157520491_A_G	rs849836	1	157520491	A	G	0.8525	-0.4724	0.0523	1.651e-19	0.7545	156983167	158022310	0.11871	-0.404146	0.0509676	5.08119e-15	-0.408663	0.0474553	1.61294e-17	intron_variant	ENSG00000143297	1	missense_variant	chr1:157514097_A_G	0.957645	Q96RD9	FCRL5	ENSG00000143297	6103-70	FCRL5_DEV	0	rs4971127|rs2012425	Pietzner_2021_NatComm|Sun_2022_bioRxiv
FCRL6	Olink Explore 1536	Inflammation	1	chr1:159782181_A_C	rs6656979	1	159782181	A	C	0.1997	-0.8464	0.0431	5.884e-86	0.5264	159270301	160286041	0.289609	-0.859799	0.043504	2.59615e-75	-0.89076	0.0365832	1.24323e-112	intron_variant	ENSG00000181036	1	stop_gained	chr1:159785413_C_T	0.648079	Q6DN72	FCRL6	ENSG00000181036	6617-12	FCRL6_IMR	0	rs55742616|rs6657365|rs57198275|rs58240276|rs12083967|rs4443889|rs12088352	Zhang_2022_NatGet_EApop|Zhang_2022_NatGet_AApop|Ferkingstad_2021_NatGen|Pietzner_2021_NatComm|Pietzner_2021_Science|Sun_2018_Nature|Sun_2022_bioRxiv
FCRLB	Olink Explore 1536	Oncology	4	chr1:161606973_A_G	rs2446622	1	161606973	A	G	0.6772	-0.258	0.044	4.37e-09	0.7359	161191353	162197933	0.447974	-0.318489	0.0379928	1.46044e-16	0.257818	0.0308518	1.32188e-16	intron_variant	ENSG00000072694	0	#N/A	#N/A	#N/A	Q6BAA4	FCRLB	ENSG00000162746	15583-18	FCRLB_ONC2	0	rs4113336|rs6668534|rs34085961|rs72702109|rs1771577|rs143989790	Pietzner_2021_NatComm|Suhre_2017_NatComm|Sun_2022_bioRxiv
FCRLB	Olink Explore 1536	Oncology	1	chr1:161688764_C_G	rs61801180	1	161688764	C	G	0.0637	1.3069	0.0692	1.438e-79	0.04319	161191353	162197933	0.52209	1.45334	0.0660105	3.21382e-90	1.52532	0.0595905	1.59176e-122	upstream_gene_variant	ENSG00000162746	0	3_prime_UTR_variant	chr1:161697547_C_T	0.992928	Q6BAA4	FCRLB	ENSG00000162746	15583-18	FCRLB_ONC2	0	rs61801180|rs12045955	Zhang_2022_NatGet_EApop|Ferkingstad_2021_NatGen|Pietzner_2021_NatComm|Pietzner_2021_Science|Sun_2022_bioRxiv
FCRLB	Olink Explore 1536	Oncology	3	chr1:161692025_A_G	rs4996823	1	161692025	A	G	0.048	-0.5314	0.0905	4.253e-09	0.6287	161191353	162197933	0.454306	-0.420743	0.0759944	3.80392e-08	-0.596553	0.0607331	3.45694e-22	intron_variant	ENSG00000162746	1	missense_variant	chr1:161697072_C_G	0.610811	Q6BAA4	FCRLB	ENSG00000162746	15583-18	FCRLB_ONC2	0	rs2089084|rs4996823|rs74125005	Zhang_2022_NatGet_EApop|Ferkingstad_2021_NatGen|Zhang_2022_NatGet_AApop|Pietzner_2021_Science|Sun_2022_bioRxiv
FCRLB	Olink Explore 1536	Oncology	2	chr1:161698194_A_G	rs2000104	1	161698194	A	G	0.1434	0.2605	0.0548	2.008e-06	0.9071	161191353	162197933	0.480704	0.298648	0.047275	3.77046e-10	-0.346078	0.0404538	2.58856e-17	downstream_gene_variant	ENSG00000162746	0	synonymous_variant	chr1:161695639_G_T	0.965911	Q6BAA4	FCRLB	ENSG00000162746	15583-18	FCRLB_ONC2	0	rs7535647|rs35828900,rs796332013|rs7520519|rs35828900	Ferkingstad_2021_NatGen|Zhang_2022_NatGet_EApop|Pietzner_2021_Science
FETUB	Olink Explore 1536	Cardiometabolic	1	chr3:186360255_A_T	rs114780909	3	186360255	A	T	0.0106	-1.7898	0.1996	3.02e-19	0.03879	185853758	186870930	0.999996	-1.78757	0.19558	2.66603e-19	-2.09258	0.172751	1.85804e-32	splice_region_variant	ENSG00000090512	1	splice_region_variant	chr3:186360255_A_T	1	Q9UGM5	FETUB	ENSG00000090512	3367-8	FETUB_CAR	0	rs114780909|rs5030103	Ferkingstad_2021_NatGen|Zhang_2022_NatGet_EApop|Gudjonsson_2022_NatComm|Pietzner_2021_NatComm|Pietzner_2021_Science|Sun_2022_bioRxiv
FETUB	Olink Explore 1536	Cardiometabolic	2	chr3:186360372_A_T	rs181938596	3	186360372	A	T	0.9895	-1.4447	0.1984	3.275e-13	0.7429	185853758	186870930	0.996304	-1.41724	0.197834	1.38062e-12	1.75998	0.159534	2.20888e-27	intron_variant	ENSG00000090512	0	intron_variant	chr3:186367820_D_I	1	Q9UGM5	FETUB	ENSG00000090512	3367-8	FETUB_CAR	0	rs181938596|rs186482877	Ferkingstad_2021_NatGen|Zhang_2022_NatGet_EApop|Pietzner_2021_Science|Sun_2022_bioRxiv
FGF2	Olink Explore 1536	Inflammation	1	chr4:123757748_C_T	rs308403	4	123757748	T	C	0.2934	-0.5803	0.0404	1.044e-46	0.6181	123247863	124319391	0.589859	-0.58828	0.0408758	2.20853e-43	-0.556033	0.034178	1.97025e-55	intron_variant	ENSG00000138685	0	intron_variant	chr4:123748616_C_G	1	P09038	FGF2	ENSG00000138685	3025-50	FGF2_IMR	0	chr4:122827461|rs308403|rs2922979	Ferkingstad_2021_NatGen|Zhang_2022_NatGet_EApop|Suhre_2017_NatComm|Pietzner_2021_Science|Pietzner_2021_NatComm|Sun_2022_bioRxiv
FGF5	Olink Explore 1536	Inflammation	1	chr4:81184341_A_T	rs16998073	4	81184341	A	T	0.7034	-0.6425	0.0354	1.122e-73	0.8972	80687753	81757834	0.581327	-0.657198	0.0360368	1.20772e-65	0.648312	0.030305	3.89495e-90	upstream_gene_variant	ENSG00000138675	0	intron_variant	chr4:81191519_D_I	0.769429	P12034	FGF5	ENSG00000138675	3065-65	FGF_5_INF	0	rs12509595	Sun_2022_bioRxiv
FGFBP2	Olink Explore Expansion	Cardiometabolic_II	1	chr4:15960246_A_G	rs35700679	4	15960246	A	G	0.8574	-0.6942	0.0516	2.61e-41	0.5552	15461866	16470932	0.791545	-0.683127	0.0526894	4.99007e-36	0.690699	0.0452677	2.27394e-49	downstream_gene_variant	ENSG00000137441	1	missense_variant	chr4:15964670_C_T	0.972521	Q9BYJ0	FGFBP2	ENSG00000137441			1	#N/A	#N/A
FGFBP3	Olink Explore Expansion	Neurology_II	1	chr10:93666349_C_T	rs11186737	10	93666349	T	C	0.3047	-0.3525	0.0423	8.334e-17	0.752	93166346	94169240	0.991032	-0.376941	0.0424259	2.35576e-18	-0.257284	0.0346986	1.90992e-13	3_prime_UTR_variant	ENSG00000174721	1	missense_variant	chr10:93668110_A_T	0.741098	Q8TAT2	FGFBP3	ENSG00000174721	11219-95		0	rs11186737|rs1107947|rs7095552|rs58519543	Ferkingstad_2021_NatGen|Zhang_2022_NatGet_AApop|Zhang_2022_NatGet_EApop|Gudjonsson_2022_NatComm|Pietzner_2021_Science
FGFBP3	Olink Explore Expansion	Neurology_II	2	chr10:93669301_G_T	rs7086031	10	93669301	T	G	0.996	-1.6915	0.311	5.379e-08	0.2071	93166346	94169240	0.487584	-1.9566	0.308584	3.25816e-10	1.01447	0.221366	4.92209e-06	upstream_gene_variant	ENSG00000174721	1	missense_variant	chr10:93668051_C_G	0.89923	Q8TAT2	FGFBP3	ENSG00000174721	11219-95		0	rs7086031	Zhang_2022_NatGet_AApop
FGFR4	Olink Explore Expansion	Inflammation_II	1	chr5:176520243_A_G	rs351855	5	176520243	A	G	0.3042	1.0107	0.031	9.8e-234	0.6525	176013887	177025145	0.989555	1.10318	0.031111	7.30066e-188	1.07416	0.0286362	5.18555e-225	missense_variant	ENSG00000160867	1	missense_variant	chr5:176520243_A_G	1	P22455	FGFR4	ENSG00000160867	4988-49		0	rs31778	Sun_2022_bioRxiv
FGFR4	Olink Explore Expansion	Inflammation_II	2	chr5:176525029_C_G	rs9489	5	176525029	C	G	0.1381	0.0127	0.0593	0.831	0.6525	176013887	177025145	0.662832	0.401066	0.0431389	6.80793e-20	0.352574	0.0371138	6.84285e-21	3_prime_UTR_variant	ENSG00000160867	0	3_prime_UTR_variant	chr5:176525029_C_G	1	P22455	FGFR4	ENSG00000160867	4988-49		0	rs9489	Ferkingstad_2021_NatGen|Sun_2022_bioRxiv
FGL1	Olink Explore Expansion	Inflammation_II	1	chr8:17726069_A_C	rs2653414	8	17726069	A	C	0.0158	-1.4672	0.1492	8.185e-23	0.1429	17221889	18267874	0.999763	-1.26484	0.147536	3.12963e-17	-1.38457	0.128827	4.09282e-26	missense_variant	ENSG00000104760	1	missense_variant	chr8:17726069_A_C	1	Q08830	FGL1	ENSG00000104760	5581-28		0	rs2653414|rs208769	Ferkingstad_2021_NatGen|Zhang_2022_NatGet_EApop|Pietzner_2021_Science|Sun_2022_bioRxiv
FGL1	Olink Explore Expansion	Inflammation_II	2	chr8:17751019_C_G	rs11778664	8	17751019	C	G	0.6869	0.4512	0.0399	1.31e-29	0.0987	17221889	18267874	0.0824536	0.40853	0.0397659	9.07969e-24	0.437519	0.032451	1.9331e-39	intron_variant	ENSG00000104760	1	missense_variant	chr8:17743020_A_G	0.957735	Q08830	FGL1	ENSG00000104760	5581-28		0	rs10093134|rs34807569|rs2073562|rs2073568|rs375203|rs11203927|rs7815429|rs17634704|rs28603021	Zhang_2022_NatGet_EApop|Zhang_2022_NatGet_AApop|Ferkingstad_2021_NatGen|Pietzner_2021_Science|Gudjonsson_2022_NatComm|Sun_2022_bioRxiv
FIS1	Olink Explore 1536	Inflammation	1	chr7:100897614_C_G	rs75100606	7	100897614	C	G	0.9487	0.5376	0.0915	4.163e-09	0.6559	100382739	101395597	0.0733134	0.524303	0.0928924	2.07772e-08	-0.546714	0.0812541	2.33391e-11	upstream_gene_variant	ENSG00000214253	0	5_prime_UTR_variant	chr7:100895468_D_I	0.895327	Q9Y3D6	FIS1	ENSG00000214253	17746-77		0	rs74662330|rs79067051|rs75487681|rs76238898	Zhang_2022_NatGet_EApop|Zhang_2022_NatGet_AApop|Ferkingstad_2021_NatGen|Pietzner_2021_Science|Sun_2022_bioRxiv
FKBP1B	Olink Explore 1536	Inflammation	1	chr2:24281272_D_I	rs541837206	2	24281272	D	I	0.7895	0.274	0.0484	1.542e-08	0.2423	23772571	24786551	0.0336577	0.29057	0.0490264	4.05174e-09	-0.278914	0.0414589	2.34894e-11	intron_variant	ENSG00000119782	0	5_prime_UTR_variant	chr2:24272645_C_T	0.983401	P68106	FKBP1B	ENSG00000119782	11568-2	FKBP1B_ORG	0	rs72781692|rs55788848|rs72781698|rs74661620|rs147446382|rs72781699|rs872169	Zhang_2022_NatGet_AApop|Ferkingstad_2021_NatGen|Zhang_2022_NatGet_EApop|Pietzner_2021_Science|Pietzner_2021_NatComm|Sun_2022_bioRxiv
FLRT2	Olink Explore 1536	Neurology	1	chr14:85803514_D_I	rs563073754	14	85803514	D	I	0.7075	0.223	0.0437	3.308e-07	0.7046	85496488	86595034	0.0459452	0.235961	0.0415109	1.6548e-08	-0.263057	0.0354998	1.97692e-13	intergenic_variant	-	0	#N/A	#N/A	#N/A	O43155	FLRT2	ENSG00000185070	13122-19	FLRT2_NEU	0	rs36101989|rs17796783|rs17796777|rs61980102|rs12898075|rs12897069	Ferkingstad_2021_NatGen|Zhang_2022_NatGet_EApop|Zhang_2022_NatGet_AApop|Sun_2018_Nature|Pietzner_2021_Science|Pietzner_2021_NatComm|Gudjonsson_2022_NatComm|Sun_2022_bioRxiv
FLRT2	Olink Explore 1536	Neurology	2	chr14:86089315_A_G	rs17646457	14	86089315	A	G	0.1483	-0.621	0.0537	6.237e-31	0.2785	85496488	86595034	0.127142	-0.639346	0.0533101	2.38949e-31	-0.661151	0.0433343	2.31703e-49	missense_variant	ENSG00000185070	1	missense_variant	chr14:86089315_A_G	1	O43155	FLRT2	ENSG00000185070	13122-19	FLRT2_NEU	0	rs17094470|rs7142199|rs143299955|rs150589601|rs72693232|rs17646457	Zhang_2022_NatGet_EApop|Ferkingstad_2021_NatGen|Pietzner_2021_NatComm|Pietzner_2021_Science|Png_2021_NatComms|Sun_2022_bioRxiv
FLT4	Olink Explore 1536	Oncology	1	chr5:180032500_C_G	rs1565818	5	180032500	C	G	0.1256	-0.3705	0.0599	6.314e-10	0.7959	179528506	180576624	0.356258	-0.375176	0.0605258	7.8648e-10	-0.416057	0.0543909	3.35481e-14	intron_variant	ENSG00000037280	1	missense_variant	chr5:180057293_C_T	0.988388	P35916	FLT4	ENSG00000037280	16035-8	VEGFR_3_ONC2	0	rs1130379|rs34221241|rs1565818	Zhang_2022_NatGet_EApop|Ferkingstad_2021_NatGen|Gudjonsson_2022_NatComm|Sun_2018_Nature|Pietzner_2021_NatComm|Pietzner_2021_Science|Sun_2022_bioRxiv
FNDC1	Olink Explore Expansion	Neurology_II	1	chr6:159948163_G_T	rs114526568	6	159948163	T	G	0.2468	-0.4944	0.0438	1.365e-29	0.8568	159090429	160193141	0.100038	-0.510452	0.0444481	5.22146e-29	-0.370498	0.0373182	1.27427e-22	upstream_gene_variant	ENSG00000216480	0	#N/A	#N/A	#N/A	Q4ZHG4	FNDC1	ENSG00000164694			1	#N/A	#N/A
FOLR3	Olink Explore 1536	Oncology	1	chr11:71850156_D_I	rs71891516	11	71850156	D	I	0.9263	-1.6527	0.0596	1.68e-169	0.07877	71325915	72350936	1	-1.7224	0.0598385	2.10016e-138	1.66303	0.0477538	3.66078e-201	frameshift_variant	ENSG00000110203	1	frameshift_variant	chr11:71850156_D_I	1	P41439	FOLR3	ENSG00000110203	15495-9	FR_gamma_ONC2	0	rs142066612|rs7925545|rs75780959|rs71891516|rs139130389|rs116475746|rs115974400|rs7926875	Ferkingstad_2021_NatGen|Zhang_2022_NatGet_EApop|Pietzner_2021_NatComm|Pietzner_2021_Science|Sun_2018_Nature|Sun_2022_bioRxiv
FRZB	Olink Explore 1536	Neurology	2	chr2:183699584_C_G	rs7775	2	183699584	C	G	0.0852	-0.578	0.0684	2.908e-17	0.8337	183198002	184231890	0.318866	-0.544499	0.0680933	3.04401e-15	-0.590347	0.0600459	3.1725e-22	missense_variant	ENSG00000162998	1	missense_variant	chr2:183699584_C_G	1	Q92765	FRZB	ENSG00000162998	13740-51	sFRP_3_NEU	0	rs16823797|rs7775|rs13009	Ferkingstad_2021_NatGen|Zhang_2022_NatGet_EApop|Zhang_2022_NatGet_AApop|Gudjonsson_2022_NatComm|Sun_2022_bioRxiv
FRZB	Olink Explore 1536	Neurology	1	chr2:183703336_A_G	rs288326	2	183703336	A	G	0.1244	0.3629	0.0587	6.233e-10	0.01121	183198002	184231890	0.715258	0.52518	0.0604985	1.28948e-17	0.479769	0.0487445	2.86264e-22	missense_variant	ENSG00000162998	1	missense_variant	chr2:183703336_A_G	1	Q92765	FRZB	ENSG00000162998	13740-51	sFRP_3_NEU	0	rs288326	Ferkingstad_2021_NatGen|Zhang_2022_NatGet_EApop|Zhang_2022_NatGet_AApop|Pietzner_2021_Science|Gudjonsson_2022_NatComm|Sun_2018_Nature|Pietzner_2021_NatComm|Png_2021_NatComms|Suhre_2017_NatComm|Sun_2022_bioRxiv
FRZB	Olink Explore 1536	Neurology	3	chr2:183785598_A_G	rs4427983	2	183785598	A	G	0.7327	0.2223	0.0447	6.528e-07	0.5496	183198002	184231890	0.272693	0.300415	0.0465869	1.64588e-10	0.273197	0.0385337	1.95991e-12	downstream_gene_variant	ENSG00000061676	0	#N/A	#N/A	#N/A	Q92765	FRZB	ENSG00000162998	13740-51	sFRP_3_NEU	0	rs4427983|rs13385317|rs3030406,rs35445100,rs398060851|rs10221950|rs28429165|rs35285912	Zhang_2022_NatGet_EApop|Zhang_2022_NatGet_AApop|Ferkingstad_2021_NatGen|Pietzner_2021_Science|Gudjonsson_2022_NatComm|Sun_2022_bioRxiv
FUCA1	Olink Explore 1536	Cardiometabolic	1	chr1:24170458_C_T	rs10917430	1	24170458	T	C	0.3538	-0.3897	0.0391	2.085e-23	0.0003577	23671567	24694784	0.0888724	-0.395055	0.0396949	1.84381e-22	-0.445781	0.0339071	1.12536e-37	downstream_gene_variant	ENSG00000179163	1	missense_variant	chr1:24180962_C_T	0.997458	P04066	FUCA1	ENSG00000179163		FUCA1_DEV	0	rs2473378|rs12748109	Sun_2022_bioRxiv
FUOM	Olink Explore Expansion	Inflammation_II	1	chr10:135159378_A_G	rs2185742	10	135159378	A	G	0.0371	0.554	0.1023	6.098e-08	0.8647	134668658	135671529	0.0385226	0.58663	0.103746	1.9612e-08	-0.636571	0.0910578	3.90705e-12	upstream_gene_variant	ENSG00000165828	0	5_prime_UTR_variant	chr10:135171516_A_C	0.922547	A2VDF0	FUOM	ENSG00000148803			0	rs1891371	Sun_2022_bioRxiv
FURIN	Olink Explore 1536	Oncology	1	chr15:91409409_D_I	rs113917967	15	91409409	D	I	0.359	0.2876	0.0403	9.826e-13	0.3794	90911822	91926688	0.379096	0.303713	0.0409791	2.37835e-13	0.244537	0.0341298	1.15382e-12	upstream_gene_variant	ENSG00000140564	0	3_prime_UTR_variant	chr15:91425232_C_T	0.803218	P09958	FURIN	ENSG00000140564	6276-16	FURIN_ONC2	0	rs6224|rs2071410	Ferkingstad_2021_NatGen|Sun_2022_bioRxiv
FUT3_FUT5	Olink Explore 1536	Neurology	1	chr19:5830302_A_G	rs778809	19	5830302	A	G	0.3021	-0.5323	0.038	1.125e-44	0.9739	5365837	6403798	0.568985	-0.451597	0.0386382	6.16911e-30	-0.49301	0.0307293	4.69347e-54	downstream_gene_variant	ENSG00000156413	0	#N/A	#N/A	#N/A	P21217_Q11128	FUT5	ENSG00000130383	4548-4|4549-78	FUT3_FUT5_DEV	0	rs1379868|rs778809|rs778805|rs10420107|rs708686|rs3859563	Zhang_2022_NatGet_EApop|Ferkingstad_2021_NatGen|Zhang_2022_NatGet_AApop|Gudjonsson_2022_NatComm|Sun_2018_Nature|Pietzner_2021_Science|Pietzner_2021_NatComm|Sun_2022_bioRxiv
FUT3_FUT5	Olink Explore 1536	Neurology	1	chr19:5830302_A_G	rs778809	19	5830302	A	G	0.3021	-0.5323	0.038	1.125e-44	0.9739	5342899	6351485	0.569009	-0.451597	0.0386382	6.16911e-30	-0.49301	0.0307293	4.69347e-54	downstream_gene_variant	ENSG00000156413	0	#N/A	#N/A	#N/A	P21217_Q11128	FUT3	ENSG00000171124	4548-4|4549-78	FUT3_FUT5_DEV	0	rs1379868|rs778809|rs778805|rs10420107|rs708686|rs3859563	Zhang_2022_NatGet_EApop|Ferkingstad_2021_NatGen|Zhang_2022_NatGet_AApop|Gudjonsson_2022_NatComm|Sun_2018_Nature|Pietzner_2021_Science|Pietzner_2021_NatComm|Sun_2022_bioRxiv
FUT3_FUT5	Olink Explore 1536	Neurology	2	chr19:5831840_C_T	rs17855739	19	5831840	T	C	0.0386	-1.215	0.0947	1.024e-37	0.3099	5365837	6403798	0.390342	-0.89028	0.0954498	5.21443e-20	-0.934443	0.0693121	1.95113e-39	missense_variant	ENSG00000156413	0	#N/A	#N/A	#N/A	P21217_Q11128	FUT5	ENSG00000130383	4548-4|4549-78	FUT3_FUT5_DEV	0	rs79744308|rs17855739|rs78060698|rs12019136|rs3760775|rs7250982|rs8111600|rs150092813|rs74421545	Ferkingstad_2021_NatGen|Katz_2021_Circulation|Zhang_2022_NatGet_EApop|Gudjonsson_2022_NatComm|Pietzner_2021_Science|Sun_2018_Nature|Pietzner_2021_NatComm|Folkersen_2020_NatMetab|Sun_2022_bioRxiv
FUT3_FUT5	Olink Explore 1536	Neurology	2	chr19:5831840_C_T	rs17855739	19	5831840	T	C	0.0386	-1.215	0.0947	1.024e-37	0.3099	5342899	6351485	0.390366	-0.89028	0.0954498	5.21443e-20	-0.934443	0.0693121	1.95113e-39	missense_variant	ENSG00000156413	0	#N/A	#N/A	#N/A	P21217_Q11128	FUT3	ENSG00000171124	4548-4|4549-78	FUT3_FUT5_DEV	0	rs79744308|rs17855739|rs78060698|rs12019136|rs3760775|rs7250982|rs8111600|rs150092813|rs74421545	Ferkingstad_2021_NatGen|Katz_2021_Circulation|Zhang_2022_NatGet_EApop|Gudjonsson_2022_NatComm|Pietzner_2021_Science|Sun_2018_Nature|Pietzner_2021_NatComm|Folkersen_2020_NatMetab|Sun_2022_bioRxiv
FUT8	Olink Explore 1536	Neurology	2	chr14:65794352_C_T	rs2127869	14	65794352	T	C	0.2791	0.9829	0.0372	8.19e-154	0.6281	65377310	66710839	0.746878	0.32612	0.0532716	1.25863e-09	-0.316716	0.0417027	5.0601e-14	intergenic_variant	-	0	#N/A	#N/A	#N/A	Q9BYC5	FUT8	ENSG00000033170	8244-16	FUT8_NEX	0	rs2127868|rs2127870|rs9635249|rs899961|rs142220308|rs567121034|rs4899172|rs11158588|rs2127869	Ferkingstad_2021_NatGen|Zhang_2022_NatGet_EApop|Zhang_2022_NatGet_AApop|Sun_2018_Nature|Pietzner_2021_Science|Pietzner_2021_NatComm|Png_2021_NatComms|Gudjonsson_2022_NatComm|Sun_2022_bioRxiv
FUT8	Olink Explore 1536	Neurology	3	chr14:65796846_C_G	rs2127870	14	65796846	C	G	0.8021	-1.1733	0.038	9.94e-210	0.4026	65377310	66710839	0.90098	-1.25009	0.0630862	1.245e-75	-1.17149	0.0506569	3.98724e-103	downstream_gene_variant	ENSG00000266740	0	#N/A	#N/A	#N/A	Q9BYC5	FUT8	ENSG00000033170	8244-16	FUT8_NEX	0	rs2127868|rs2127870|rs9635249|rs899961|rs12436465|rs142220308|rs567121034|rs4899172|rs11158588|rs2127869	Ferkingstad_2021_NatGen|Zhang_2022_NatGet_EApop|Zhang_2022_NatGet_AApop|Sun_2018_Nature|Pietzner_2021_Science|Pietzner_2021_NatComm|Png_2021_NatComms|Gudjonsson_2022_NatComm|Sun_2022_bioRxiv
FUT8	Olink Explore 1536	Neurology	1	chr14:66136163_A_C	rs35949016	14	66136163	A	C	0.159	0.2877	0.0551	1.747e-07	0.3047	65377310	66710839	0.974562	-0.645638	0.0460581	2.13046e-41	-0.51893	0.0377218	6.55289e-41	missense_variant	ENSG00000033170	1	missense_variant	chr14:66136163_A_C	1	Q9BYC5	FUT8	ENSG00000033170	8244-16	FUT8_NEX	0	rs12436465|rs10148907|rs35949016|rs79691769|rs58102398|rs35206478	Ferkingstad_2021_NatGen|Zhang_2022_NatGet_AApop|Zhang_2022_NatGet_EApop|Sun_2022_bioRxiv
GALNT10	Olink Explore 1536	Oncology	2	chr5:153573938_C_T	rs890793	5	153573938	T	C	0.3622	0.3298	0.0399	1.38e-16	0.6205	153070290	154300544	0.546892	0.313941	0.0398934	8.02553e-15	0.359734	0.0338489	1.37483e-25	intron_variant	ENSG00000164574	0	intron_variant	chr5:153665250_C_T	1	Q86SR1	GALNT10	ENSG00000164574	7003-4	GALNT10_ORG	0	rs34164492|chr5:154217728|rs890793|rs11167667|rs4958719	Ferkingstad_2021_NatGen|Sun_2022_bioRxiv
GALNT10	Olink Explore 1536	Oncology	1	chr5:153581215_A_G	rs67548219	5	153581215	A	G	0.0235	-0.8704	0.1273	8.014e-12	0.3731	153070290	154300544	0.368618	-0.766718	0.126424	1.77934e-09	-0.720713	0.106173	1.56343e-11	intron_variant	ENSG00000164574	0	intron_variant	chr5:153578316_D_I	1	Q86SR1	GALNT10	ENSG00000164574	7003-4	GALNT10_ORG	0	rs56968070	Sun_2022_bioRxiv
GALNT2	Olink Explore 1536	Oncology	1	chr1:230307182_C_T	rs4846922	1	230307182	T	C	0.3612	-0.3762	0.0397	2.74e-21	0.06692	229693536	230917870	0.267755	-0.369334	0.0402727	2.03702e-19	0.263533	0.0342186	2.26508e-14	intron_variant	ENSG00000143641	0	intron_variant	chr1:230293530_C_T	1	Q10471	GALNT2	ENSG00000143641	5764-4	GALNT2_CRG	0	rs4846913|rs17315646|rs10127775|rs10864726|rs2281721|rs11122456|rs4846923|rs2144300|rs10864728|rs4846914|rs59484402|rs10779835	Ferkingstad_2021_NatGen|Pietzner_2021_Science|Pietzner_2021_NatComm|Gudjonsson_2022_NatComm|Suhre_2017_NatComm|Sun_2018_Nature|Sun_2022_bioRxiv
GALNT3	Olink Explore 1536	Inflammation	1	chr2:166723533_C_T	rs2116546	2	166723533	T	C	0.6945	0.4337	0.0431	8.993e-24	0.3233	166104101	167151192	0.28964	0.451445	0.0441227	1.34344e-23	-0.333438	0.0360127	6.00441e-20	intron_variant	ENSG00000123607	0	upstream_gene_variant	chr2:166653823_C_T	0.60478	Q14435	GALNT3	ENSG00000115339	6593-5	GALNT3_IMR	0	rs12992997|rs3791843	Sun_2022_bioRxiv
GALNT5	Olink Explore Expansion	Cardiometabolic_II	1	chr2:158111397_A_T	rs11899353	2	158111397	A	T	0.111	-0.5093	0.0608	5.223e-17	0.7233	157614110	158670723	0.202477	-0.55727	0.0599812	7.19701e-20	-0.375636	0.0500404	9.72472e-14	upstream_gene_variant	ENSG00000136542	1	missense_variant	chr2:158115129_A_T	0.970854	Q7Z7M9	GALNT5	ENSG00000136542			1	#N/A	#N/A
GALNT5	Olink Explore Expansion	Cardiometabolic_II	2	chr2:158117683_A_C	rs62175180	2	158117683	A	C	0.033	-0.7335	0.1094	1.973e-11	0.4514	157614110	158670723	0.783018	-0.826634	0.106744	2.0692e-14	-0.690218	0.0876197	5.90545e-15	intron_variant	ENSG00000136542	0	intron_variant	chr2:158145443_C_G	1	Q7Z7M9	GALNT5	ENSG00000136542			1	#N/A	#N/A
GAS6	Olink Explore 1536	Cardiometabolic	1	chr13:114551993_C_T	rs6602909	13	114551993	T	C	0.67	0.3555	0.0397	3.08e-19	0.5272	114023522	115067046	0.999779	0.364714	0.0399855	3.12848e-19	-0.275414	0.0351926	8.77691e-15	intron_variant	ENSG00000183087	0	intron_variant	chr13:114554247_D_I	1	Q14393	GAS6	ENSG00000183087	15391-114	GAS6_CAR	0	rs6602909|rs7140110|rs6602913	Ferkingstad_2021_NatGen|Zhang_2022_NatGet_EApop|Pietzner_2021_Science|Pietzner_2021_NatComm|Sun_2022_bioRxiv
GASK1A	Olink Explore Expansion	Cardiometabolic_II	2	chr3:43080950_C_T	rs62247124	3	43080950	T	C	0.8327	0.8797	0.047	3.315e-78	0.4304	42520759	43601703	0.275639	0.829551	0.0716926	2.12451e-29	-0.853795	0.0591798	1.33042e-44	intron_variant	ENSG00000144649	1	missense_variant	chr3:43097765_A_G	0.992164	Q9UFP1	FAM198A	ENSG00000144649			1	#N/A	#N/A
GASK1A	Olink Explore Expansion	Cardiometabolic_II	3	chr3:43117917_C_T	rs17075162	3	43117917	T	C	0.8192	0.6017	0.0486	3.526e-35	0.4064	42520759	43601703	0.244945	-0.457168	0.0725183	4.09276e-10	0.409543	0.0607024	2.06562e-11	downstream_gene_variant	ENSG00000144647	0	intron_variant	chr3:43081768_D_I	0.624889	Q9UFP1	FAM198A	ENSG00000144649			1	#N/A	#N/A
GASK1A	Olink Explore Expansion	Cardiometabolic_II	1	chr3:43126405_C_T	rs493412	3	43126405	T	C	0.6307	0.7045	0.0353	1.232e-88	0.8795	42520759	43601703	1	0.571818	0.0442543	8.30838e-36	0.57694	0.0363588	5.45325e-53	intron_variant	ENSG00000144647	0	downstream_gene_variant	chr3:43102291_C_T	0.751874	Q9UFP1	FAM198A	ENSG00000144649			0	rs2936818|rs4683355	Ferkingstad_2021_NatGen|Gudjonsson_2022_NatComm|Pietzner_2021_Science
GBP1	Olink Explore Expansion	Neurology_II	1	chr1:89523756_G_T	rs148526074	1	89523756	T	G	0.0297	-0.8429	0.1155	2.986e-13	0.8707	89018002	90031043	0.934572	-0.831337	0.117233	2.28726e-12	-0.968783	0.0942526	4.36743e-24	missense_variant	ENSG00000117228	1	missense_variant	chr1:89523756_G_T	1	P32455	GBP1	ENSG00000117228	15326-64		1	#N/A	#N/A
GBP4	Olink Explore 1536	Neurology	1	chr1:89653720_C_T	rs683100	1	89653720	T	C	0.5187	-0.7834	0.0327	4.54e-127	0.6657	89146831	90164615	0.131611	-0.796018	0.032825	1.04635e-105	-0.778708	0.0273461	3.07323e-146	intron_variant	ENSG00000162654	1	missense_variant	chr1:89652071_C_T	0.997085	Q96PP9	GBP4	ENSG00000162654			0	rs608339	Sun_2022_bioRxiv
GC	Olink Explore Expansion	Inflammation_II	1	chr4:72608115_C_T	rs705117	4	72608115	T	C	0.8581	0.2079	0.0564	0.0002309	0.6119	72107410	73169758	0.996712	-0.210854	0.036947	1.45526e-08	-0.258396	0.0290343	1.39933e-18	intron_variant	ENSG00000145321	0	intron_variant	chr4:72608115_C_T	1	P02774	GC	ENSG00000145321	15589-1		1	#N/A	#N/A
GC	Olink Explore Expansion	Inflammation_II	2	chr4:72618323_G_T	rs4588	4	72618323	T	G	0.3041	1.1738	0.0271	0	0.3727	72107410	73169758	0.462317	1.23078	0.0283452	1.68201e-246	1.25976	0.0220204	0	missense_variant	ENSG00000145321	1	missense_variant	chr4:72618323_G_T	1	P02774	GC	ENSG00000145321	15589-1		0	rs7697091|rs7041|rs3755967	Zhang_2022_NatGet_EApop|Pietzner_2021_Science|Sun_2018_Nature|Gudjonsson_2022_NatComm
GCNT1	Olink Explore 1536	Oncology	2	chr9:79117770_C_G	rs11546569	9	79117770	C	G	0.9858	0.9435	0.1666	1.492e-08	0.5915	78534752	79622332	0.735199	0.981801	0.158581	8.23574e-10	-0.8815	0.114256	2.0431e-14	missense_variant	ENSG00000187210	1	missense_variant	chr9:79117770_C_G	1	Q02742	GCNT1	ENSG00000187210	7016-12	GCNT1_CRG	0	rs11546569	Sun_2022_bioRxiv
GCNT1	Olink Explore 1536	Oncology	1	chr9:79118903_A_C	rs707739	9	79118903	A	C	0.8008	0.5367	0.046	1.708e-31	0.2302	78534752	79622332	0.199892	0.571383	0.0459511	1.9302e-33	-0.631626	0.0378599	5.35661e-58	3_prime_UTR_variant	ENSG00000187210	1	missense_variant	chr9:79117751_A_G	0.967608	Q02742	GCNT1	ENSG00000187210	7016-12	GCNT1_CRG	0	rs2282683|rs11144926|rs3808903	Pietzner_2021_NatComm|Sun_2022_bioRxiv
GDF15	Olink Explore 1536	Cardiometabolic	2	chr19:18493064_D_I	rs58835482	19	18493064	D	I	0.2639	0.1227	0.0345	0.0003722	0.2513	17985541	18999986	0.231009	0.20016	0.0349582	1.3065e-08	0.0876206	0.0310162	0.00478322	upstream_gene_variant	ENSG00000130513	1	missense_variant	chr19:18499422_C_G	0.897358	Q99988	GDF15	ENSG00000130513	4374-45	GDF_15_CAR3	0	rs1058587|rs45543339|rs75347775|rs1043063	Zhang_2022_NatGet_AApop|Ferkingstad_2021_NatGen|Katz_2021_Circulation|Zhang_2022_NatGet_EApop|Sun_2018_Nature|Gudjonsson_2022_NatComm|Pietzner_2021_NatComm|Pietzner_2021_Science|Sun_2022_bioRxiv
GDF15	Olink Explore 1536	Cardiometabolic	1	chr19:18497903_A_G	rs1227731	19	18497903	A	G	0.1413	0.309	0.042	1.803e-13	0.1979	17985541	18999986	0.151198	0.369301	0.0432918	4.42276e-17	0.365728	0.0366364	7.59355e-23	intron_variant	ENSG00000130513	0	3_prime_UTR_variant	chr19:18499858_C_T	0.99783	Q99988	GDF15	ENSG00000130513	4374-45	GDF_15_CAR3	0	rs62122430|rs1054221|rs34345957|rs35673587|rs1227731|rs3195944|rs35911336|rs1227734	Zhang_2022_NatGet_EApop|Zhang_2022_NatGet_AApop|Ferkingstad_2021_NatGen|Gudjonsson_2022_NatComm|Pietzner_2021_NatComm|Pietzner_2021_Science|Folkersen_2017_PlosGen|Yao_2018_NatComm|Folkersen_2020_NatMetab|Sun_2022_bioRxiv
GFRA2	Olink Explore 1536	Oncology	1	chr8:21466981_A_G	rs7003769	8	21466981	A	G	0.5628	0.2995	0.0391	1.846e-14	0.6779	21047915	22169869	0.105514	0.331158	0.0389351	5.4241e-17	0.252775	0.0333725	5.88395e-14	intergenic_variant	-	0	#N/A	#N/A	#N/A	O00451	GFRA2	ENSG00000168546	2515-14	GFRA2_CRG	0	rs4739271|rs1480999|rs2410696|rs10503709|rs4739274|rs11204186	Katz_2021_Circulation|Ferkingstad_2021_NatGen|Zhang_2022_NatGet_AApop|Zhang_2022_NatGet_EApop|Suhre_2017_NatComm|Pietzner_2021_Science|Gudjonsson_2022_NatComm|Sun_2022_bioRxiv
GFRA2	Olink Explore 1536	Oncology	2	chr8:21550768_A_C	rs15881	8	21550768	A	C	0.538	-0.2501	0.0396	2.73e-10	0.7751	21047915	22169869	0.363573	-0.279253	0.0391087	1.62521e-12	0.256089	0.0339049	6.88917e-14	3_prime_UTR_variant	ENSG00000168546	1	missense_variant	chr8:21550800_A_T	0.800482	O00451	GFRA2	ENSG00000168546	2515-14	GFRA2_CRG	0	rs15881|rs4443656	Ferkingstad_2021_NatGen|Zhang_2022_NatGet_EApop|Zhang_2022_NatGet_AApop|Pietzner_2021_NatComm|Pietzner_2021_Science|Sun_2018_Nature|Gudjonsson_2022_NatComm|Suhre_2017_NatComm|Sun_2022_bioRxiv
GFRAL	Olink Explore Expansion	Neurology_II	2	chr6:55307290_G_T	rs12192987	6	55307290	T	G	0.8111	0.379	0.0495	1.973e-14	0.8882	54692267	55767291	0.352565	0.3747	0.0495625	8.0822e-14	-0.423632	0.0404063	5.75904e-25	intron_variant	ENSG00000146151	0	#N/A	#N/A	#N/A	Q6UXV0	GFRAL	ENSG00000187871	6920-1		0	rs9475291|rs12196586|rs12192987	Ferkingstad_2021_NatGen|Zhang_2022_NatGet_EApop|Gudjonsson_2022_NatComm|Pietzner_2021_Science
GFRAL	Olink Explore Expansion	Neurology_II	1	chr6:55555187_C_T	rs6907837	6	55555187	T	C	0.331	0.2902	0.0421	5.775e-12	0.8653	54692267	55767291	0.0257392	0.269826	0.0420045	1.92718e-10	-0.254596	0.0345367	2.61427e-13	intergenic_variant	-	0	#N/A	#N/A	#N/A	Q6UXV0	GFRAL	ENSG00000187871	6920-1		0	rs6918628|rs4715557|rs35542379|rs4715561	Zhang_2022_NatGet_AApop|Zhang_2022_NatGet_EApop|Ferkingstad_2021_NatGen|Pietzner_2021_Science
GGACT	Olink Explore Expansion	Cardiometabolic_II	2	chr13:101156269_C_T	rs36094195	13	101156269	T	C	0.9941	-1.491	0.2685	2.811e-08	0.3817	100683810	101741782	0.102984	-1.60126	0.266937	2.64546e-09	1.40617	0.237224	3.71296e-09	intron_variant	ENSG00000175198	0	5_prime_UTR_variant	chr13:101241720_D_I	0.893235	Q9BVM4	GGACT	ENSG00000134864			1	#N/A	#N/A
GGACT	Olink Explore Expansion	Cardiometabolic_II	1	chr13:101213796_D_I	rs34046416	13	101213796	D	I	0.4809	0.3036	0.0372	3.512e-16	0.1948	100683810	101741782	0.0436719	0.32023	0.0375883	4.84946e-17	0.364331	0.0324034	2.41101e-28	intron_variant	ENSG00000134864	0	3_prime_UTR_variant	chr13:101184054_D_I	0.670342	Q9BVM4	GGACT	ENSG00000134864			1	#N/A	#N/A
GGH	Olink Explore 1536	Cardiometabolic	2	chr8:63962093_C_G	rs4449783	8	63962093	C	G	0.2619	0.1695	0.0453	0.0001856	0.7133	63427638	64451730	0.048582	0.255462	0.0441452	9.18721e-09	-0.252317	0.0365147	6.82286e-12	intron_variant	ENSG00000137561	0	intron_variant	chr8:63937675_C_T	0.996191	Q92820	GGH	ENSG00000137563	9370-69		0	rs4449783	Sun_2022_bioRxiv
GGH	Olink Explore 1536	Cardiometabolic	1	chr8:64000085_D_I	rs79534208	8	64000085	D	I	0.066	0.7796	0.0785	2.952e-23	0.2228	63427638	64451730	0.0292467	0.868817	0.0790903	8.56806e-27	0.954423	0.0659768	8.01889e-45	upstream_gene_variant	ENSG00000137561	0	intron_variant	chr8:63943045_G_T	0.952558	Q92820	GGH	ENSG00000137563	9370-69		0	rs16929988|rs74329104|rs10957268|rs12676348|rs10957266|rs3758147|rs77601210	Zhang_2022_NatGet_EApop|Ferkingstad_2021_NatGen|Zhang_2022_NatGet_AApop|Pietzner_2021_Science|Sun_2018_Nature|Gudjonsson_2022_NatComm|Sun_2022_bioRxiv
GGT1	Olink Explore 1536	Neurology	1	chr22:24995668_A_G	rs2006092	22	24995668	A	G	0.6345	-0.262	0.0377	3.835e-12	0.07183	24479718	25524972	0.0941199	-0.275426	0.0380234	7.87593e-13	0.211879	0.0328114	1.38443e-10	upstream_gene_variant	ENSG00000100031	0	5_prime_UTR_variant	chr22:25003934_A_G	0.902805	P19440	GGT1	ENSG00000100031			0	rs2017869|rs1807629|rs2006227|rs4822523	Ferkingstad_2021_NatGen|Sun_2022_bioRxiv
GGT5	Olink Explore 1536	Neurology	2	chr22:24624347_C_T	rs9624432	22	24624347	T	C	0.8004	0.3828	0.0468	2.965e-16	0.4595	24115622	25141110	0.541616	0.421731	0.0460871	2.42895e-19	-0.288288	0.0412101	3.78295e-12	intron_variant	ENSG00000099998	1	missense_variant	chr22:24622648_C_T	0.608905	P36269	GGT5	ENSG00000099998		GGT5_NEX	0	rs6004108	Png_2021_NatComms|Sun_2022_bioRxiv
GGT5	Olink Explore 1536	Neurology	1	chr22:24628014_A_C	rs200519116	22	24628014	A	C	0.0023	-2.3182	0.4288	6.434e-08	0.5062	24115622	25141110	0.999744	-2.6428	0.410381	1.73879e-10	-2.48556	0.556214	8.38736e-06	splice_region_variant	ENSG00000099998	1	splice_region_variant	chr22:24628014_A_C	1	P36269	GGT5	ENSG00000099998		GGT5_NEX	0	rs200519116	Png_2021_NatComms
GGT5	Olink Explore 1536	Neurology	3	chr22:24895723_A_G	rs73169837	22	24895723	A	G	0.0297	-0.6079	0.1153	1.34e-07	0.4081	24115622	25141110	0.355181	-0.705847	0.111346	3.28472e-10	-0.5132	0.0954299	8.58564e-08	intron_variant	ENSG00000100024	1	missense_variant	chr22:24628908_A_G	0.649575	P36269	GGT5	ENSG00000099998		GGT5_NEX	0	rs117249571	Sun_2022_bioRxiv
GHR	Olink Explore Expansion	Inflammation_II	2	chr5:42624748_D_I	rs10640419	5	42624748	D	I	0.743	0.5321	0.0435	2.078e-34	0.2785	41923879	43221979	0.58859	0.599246	0.0445139	1.59877e-38	-0.670968	0.0352409	1.9688e-73	intron_variant	ENSG00000112964	0	synonymous_variant	chr5:42700044_A_G	0.879362	P10912	GHR	ENSG00000112964	2948-58		0	rs6873545|rs4610468|rs11948463|rs4376276|rs150036324|rs10038285|rs10440652|rs7703289|rs4612114	Katz_2021_Circulation|Zhang_2022_NatGet_AApop|Ferkingstad_2021_NatGen|Zhang_2022_NatGet_EApop|Sun_2018_Nature|Pietzner_2021_Science|Gudjonsson_2022_NatComm
GHR	Olink Explore Expansion	Inflammation_II	1	chr5:42687629_C_T	rs55681913	5	42687629	T	C	0.9006	0.2316	0.0659	0.0004415	0.3601	41923879	43221979	0.908966	0.402141	0.0638683	4.29468e-10	-0.344774	0.0496558	5.42814e-12	intron_variant	ENSG00000112964	0	intron_variant	chr5:42436916_A_C	1	P10912	GHR	ENSG00000112964	2948-58		0	rs55681913|rs62372052	Zhang_2022_NatGet_AApop|Zhang_2022_NatGet_EApop|Ferkingstad_2021_NatGen|Pietzner_2021_Science|Gudjonsson_2022_NatComm
GHRL	Olink Explore 1536	Cardiometabolic	1	chr3:10330266_G_T	rs143729751	3	10330266	T	G	0.0069	1.7512	0.2267	1.123e-14	0.02706	9827359	10834631	0.761643	1.754	0.232674	9.4572e-14	1.64323	0.227173	7.0867e-13	intron_variant	ENSG00000157017	1	missense_variant	chr3:10331519_C_T	0.849221	Q9UBU3	GHRL	ENSG00000157017	6518-85|8447-11	GHRL_MET	0	rs34911341	Ferkingstad_2021_NatGen|Sun_2022_bioRxiv
GIMAP7	Olink Explore Expansion	Inflammation_II	1	chr7:150218306_A_G	rs12530578	7	150218306	A	G	0.7651	0.5369	0.0446	2.138e-33	0.6369	149711918	150718161	0.0960081	0.54106	0.0452486	3.50944e-31	-0.57063	0.0370884	4.04855e-50	downstream_gene_variant	ENSG00000179144	1	missense_variant	chr7:150217309_C_T	0.976412	Q8NHV1	GIMAP7	ENSG00000179144			0	rs141933762|rs3735080	Pietzner_2021_Science|Pietzner_2021_NatComm|Folkersen_2020_NatMetab
GIPC2	Olink Explore Expansion	Neurology_II	2	chr1:78485534_D_I	rs544739022	1	78485534	D	I	0.7677	-0.2088	0.0473	1.016e-05	0.319	77945226	79104133	0.410439	0.419629	0.062282	2.51638e-11	-0.377965	0.0559232	1.90642e-11	downstream_gene_variant	ENSG00000162616	0	intron_variant	chr1:78582504_A_G	0.890244	Q8TF65	GIPC2	ENSG00000137960			0	rs7514180|rs6699769|rs7537908	Zhang_2022_NatGet_EApop|Ferkingstad_2021_NatGen|Zhang_2022_NatGet_AApop|Pietzner_2021_Science
GIPC2	Olink Explore Expansion	Neurology_II	1	chr1:78585086_C_T	rs540742	1	78585086	T	C	0.7719	-0.5737	0.0429	1.017e-40	0.5212	77945226	79104133	0.338609	-0.875528	0.0601789	3.24807e-44	0.882462	0.0522571	2.81975e-59	missense_variant	ENSG00000137960	1	missense_variant	chr1:78585086_C_T	1	Q8TF65	GIPC2	ENSG00000137960			0	rs7514180|rs6699769|rs7537908	Zhang_2022_NatGet_EApop|Ferkingstad_2021_NatGen|Zhang_2022_NatGet_AApop|Pietzner_2021_Science
GIPC3	Olink Explore Expansion	Oncology_II	1	chr19:3585519_A_G	rs34722692	19	3585519	A	G	0.1124	-0.3832	0.0622	7.284e-10	0.3008	3085551	4093539	0.320812	-0.413155	0.0631507	9.01437e-11	-0.355708	0.0538582	5.31229e-11	upstream_gene_variant	ENSG00000179855	1	splice_region_variant	chr19:3589435_C_T	0.898442	Q8TF64	GIPC3	ENSG00000179855			1	#N/A	#N/A
GLB1	Olink Explore 1536	Neurology	1	chr3:33140597_A_G	rs7643313	3	33140597	A	G	0.625	0.2395	0.0402	2.529e-09	0.08851	32538100	33638722	0.117992	0.247351	0.0406134	1.52258e-09	0.202248	0.0328431	9.16814e-10	upstream_gene_variant	ENSG00000170266	1	missense_variant	chr3:33138549_A_G	0.990556	P16278	GLB1	ENSG00000170266	10554-23	GLB1_IMR	0	rs7637133	Sun_2022_bioRxiv
GLIPR1	Olink Explore Expansion	Oncology_II	1	chr12:75874076_C_T	rs11180541	12	75874076	T	C	0.6588	0.2339	0.0451	2.123e-07	0.3145	75374460	76397633	0.0229975	0.260765	0.0457129	1.47611e-08	-0.222404	0.0381746	6.77407e-09	upstream_gene_variant	ENSG00000139278	0	3_prime_UTR_variant	chr12:75894114_C_T	0.855882	P48060	GLIPR1	ENSG00000139278	9265-10		0	rs7975447	Zhang_2022_NatGet_EApop
GLO1	Olink Explore 1536	Cardiometabolic	1	chr6:38635787_A_G	rs4599628	6	38635787	A	G	0.4484	0.3453	0.0384	2.527e-19	0.5507	38143701	39170917	0.185764	0.356722	0.038773	1.57771e-19	-0.326259	0.0331804	3.13034e-22	intergenic_variant	-	0	intron_variant	chr6:38646369_C_T	0.984999	Q04760	GLO1	ENSG00000124767	9883-29	GLO1_CAR2	0	rs4746	Gilly_2020_NatComm|Sun_2022_bioRxiv
GLRX	Olink Explore 1536	Cardiometabolic	1	chr5:95163437_A_G	rs17462893	5	95163437	A	G	0.8898	-0.6381	0.061	1.378e-25	0.4014	94587023	95658709	0.999662	-0.573318	0.0604596	1.31843e-20	0.495781	0.0541503	1.50169e-19	upstream_gene_variant	ENSG00000173221	0	upstream_gene_variant	chr5:95163437_A_G	1	P35754	GLRX	ENSG00000173221	18386-36	GLRX_MET	0	rs7700814|rs17462893	Sun_2022_bioRxiv
GLRX	Olink Explore 1536	Cardiometabolic	2	chr5:95166235_C_T	rs72785409	5	95166235	T	C	0.8667	0.5834	0.0574	2.706e-24	0.5383	94587023	95658709	0.326274	0.53622	0.056782	1.86798e-20	-0.487806	0.0494027	2.12517e-22	downstream_gene_variant	ENSG00000251000	0	upstream_gene_variant	chr5:95162418_D_I	0.995549	P35754	GLRX	ENSG00000173221	18386-36	GLRX_MET	0	rs68044534|rs6556886|rs10067881	Zhang_2022_NatGet_EApop|Sun_2022_bioRxiv
GM2A	Olink Explore Expansion	Cardiometabolic_II	1	chr5:150639439_A_G	rs153478	5	150639439	A	G	0.3396	0.569	0.035	1.579e-59	0.8846	150091711	151150001	0.625222	0.700075	0.0406602	2.04246e-59	-0.636153	0.0337601	4.27132e-72	missense_variant	ENSG00000196743	1	missense_variant	chr5:150639409_A_G	1	P17900	GM2A	ENSG00000196743	15441-6		0	rs153479|rs153481|rs248466	Zhang_2022_NatGet_EApop|Ferkingstad_2021_NatGen|Zhang_2022_NatGet_AApop
GM2A	Olink Explore Expansion	Cardiometabolic_II	2	chr5:150644589_A_G	rs248467	5	150644589	A	G	0.3511	-0.1157	0.0396	0.003515	0.06243	150091711	151150001	0.521409	0.242522	0.0418185	8.54673e-09	0.159099	0.0331519	1.73308e-06	intron_variant	ENSG00000196743	0	3_prime_UTR_variant	chr5:150648242_D_I	0.946967	P17900	GM2A	ENSG00000196743	15441-6		0	chr5:151268681|rs153447|rs35654352	Ferkingstad_2021_NatGen|Zhang_2022_NatGet_EApop|Zhang_2022_NatGet_AApop|Pietzner_2021_Science
GNLY	Olink Explore 1536	Neurology	1	chr2:85912962_C_T	rs17430897	2	85912962	T	C	0.0519	0.4727	0.0869	5.372e-08	0.2236	85412298	86425977	0.999977	0.576168	0.0796991	8.71592e-13	0.625171	0.0694463	5.76025e-19	downstream_gene_variant	ENSG00000203363	0	#N/A	#N/A	#N/A	P22749	GNLY	ENSG00000115523	3195-50	GNLY_CAR	0	rs17430897	Zhang_2022_NatGet_EApop|Ferkingstad_2021_NatGen|Gudjonsson_2022_NatComm|Pietzner_2021_Science
GNLY	Olink Explore 1536	Neurology	2	chr2:85933003_C_T	rs12151742	2	85933003	T	C	0.2339	0.6542	0.0432	9.259e-52	0.3677	85412298	86425977	0.616326	0.680758	0.0428599	1.27877e-51	0.765003	0.0351836	1.03084e-92	intergenic_variant	-	0	upstream_gene_variant	chr2:85917590_A_T	0.66958	P22749	GNLY	ENSG00000115523	3195-50	GNLY_CAR	0	rs12151742|rs12151621|rs751163	Ferkingstad_2021_NatGen|Zhang_2022_NatGet_AApop|Zhang_2022_NatGet_EApop|Gudjonsson_2022_NatComm|Pietzner_2021_NatComm|Pietzner_2021_Science|Sun_2018_Nature|Suhre_2017_NatComm|Sun_2022_bioRxiv
GNPDA2	Olink Explore Expansion	Inflammation_II	1	chr4:44716669_A_C	rs184490947	4	44716669	A	C	0.9928	-1.7948	0.2577	3.29e-12	0.7028	44184217	45228612	0.98815	-1.59859	0.254182	4.49313e-10	1.28607	0.198397	1.17948e-10	intron_variant	ENSG00000163281	0	intron_variant	chr4:44716669_A_C	1	Q8TDQ7	GNPDA2	ENSG00000163281			1	#N/A	#N/A
GNPDA2	Olink Explore Expansion	Inflammation_II	2	chr4:44727151_D_I	rs67300457	4	44727151	D	I	0.6384	0.3733	0.0408	6.179e-20	0.3621	44184217	45228612	0.255962	0.367149	0.0408463	9.77484e-19	0.3106	0.0338714	1.32339e-19	intron_variant	ENSG00000163281	0	3_prime_UTR_variant	chr4:44704206_A_G	0.985625	Q8TDQ7	GNPDA2	ENSG00000163281			1	#N/A	#N/A
GOLGA3	Olink Explore Expansion	Neurology_II	1	chr12:133407523_A_G	rs10781656	12	133407523	A	G	0.1991	0.2812	0.0497	1.536e-08	0.5784	132845495	133905444	0.0299763	0.286464	0.0505784	1.86036e-08	-0.166924	0.0444305	0.000177774	upstream_gene_variant	ENSG00000090615	0	intron_variant	chr12:133363212_D_I	0.813347	Q08378	GOLGA3	ENSG00000090615			0	rs11147139	Ferkingstad_2021_NatGen|Pietzner_2021_Science
GP2	Olink Explore 1536	Cardiometabolic	1	chr16:20331387_A_G	rs12928456	16	20331387	A	G	0.5146	-0.2611	0.0378	4.632e-12	0.4862	19820894	20839130	0.31946	-0.266179	0.0382686	5.81026e-12	-0.226031	0.032299	3.71608e-12	intron_variant	ENSG00000169347	0	synonymous_variant	chr16:20328685_C_T	0.760602	P55259	GP2	ENSG00000169347			0	rs12930599|rs4643330	Sun_2022_bioRxiv
GP6	Olink Explore 1536	Neurology	1	chr19:55526345_G_T	rs1671152	19	55526345	T	G	0.154	-0.3993	0.0544	2.153e-13	0.9583	55025073	56049632	0.304087	-0.421233	0.0553022	5.31353e-14	0.402799	0.0455083	2.12192e-18	missense_variant	ENSG00000088053	1	missense_variant	chr19:55530035_C_T	1	Q9HCN6	GP6	ENSG00000088053	3194-36	GP6_CAR3	0	rs1671152|rs1613662|rs1654425|rs892090|rs61658003|rs775824|rs775826|rs1654446|rs1654447|rs1654449|rs1654451|rs1654459|rs1654439|rs12609736|rs10417981	Ferkingstad_2021_NatGen|Zhang_2022_NatGet_AApop|Zhang_2022_NatGet_EApop|Katz_2021_Circulation|Suhre_2017_NatComm|Gudjonsson_2022_NatComm|Pietzner_2021_NatComm|Pietzner_2021_Science|Folkersen_2020_NatMetab|Sun_2022_bioRxiv
GPC1	Olink Explore 1536	Oncology	1	chr2:241406187_A_G	rs35036547	2	241406187	A	G	0.108	0.5351	0.0633	2.686e-17	0.422	240875088	241907493	0.173016	0.549434	0.0637628	2.18108e-17	0.526017	0.0521394	2.75087e-23	3_prime_UTR_variant	ENSG00000063660	0	synonymous_variant	chr2:241405479_C_T	0.984609	P35052	GPC1	ENSG00000063660	8697-38	GPC1_ONC2	0	rs1126920|rs35984995|rs4074478|rs11892254	Ferkingstad_2021_NatGen|Zhang_2022_NatGet_EApop|Zhang_2022_NatGet_AApop|Pietzner_2021_NatComm|Pietzner_2021_Science|Sun_2018_Nature|Sun_2022_bioRxiv
GPC5	Olink Explore 1536	Neurology	2	chr13:92080963_C_T	rs117819539	13	92080963	T	C	0.0165	1.0864	0.1635	3.074e-11	0.689	91550929	94019490	0.0973462	1.05866	0.132501	3.1985e-15	1.04994	0.107426	5.45788e-22	intron_variant	ENSG00000179399	0	intron_variant	chr13:92111467_D_I	1	P78333	GPC5	ENSG00000179399	4991-12	GCP5_NEU	0	rs114196736|rs117624944|rs118000667|rs114910989|rs142705850	Ferkingstad_2021_NatGen|Png_2021_NatComms|Gudjonsson_2022_NatComm|Pietzner_2021_Science|Sun_2022_bioRxiv
GPC5	Olink Explore 1536	Neurology	1	chr13:92417058_C_T	rs342706	13	92417058	T	C	0.7222	0.8979	0.0359	1.1e-137	0.797	91550929	94019490	0.400086	0.905708	0.0354094	4.1228e-115	-0.988695	0.0293935	1.17011e-190	intron_variant	ENSG00000179399	0	intron_variant	chr13:92537726_A_G	1	P78333	GPC5	ENSG00000179399	4991-12	GCP5_NEU	0	rs342706|rs342708|rs342702	Zhang_2022_NatGet_AApop|Katz_2021_Circulation|Zhang_2022_NatGet_EApop|Ferkingstad_2021_NatGen|Pietzner_2021_Science|Png_2021_NatComms|Suhre_2017_NatComm|Gudjonsson_2022_NatComm|Pietzner_2021_NatComm|Sun_2018_Nature|Sun_2022_bioRxiv
GPHA2	Olink Explore Expansion	Oncology_II	1	chr11:64690070_A_G	rs147029783	11	64690070	A	G	0.0468	0.6797	0.0863	3.478e-15	0.08364	64201943	65203360	0.0590247	0.708677	0.0877774	1.67577e-15	0.551949	0.0816409	1.88012e-11	upstream_gene_variant	ENSG00000068971	0	upstream_gene_variant	chr11:64703587_A_G	0.953166	Q96T91	GPHA2	ENSG00000149735	6395-58		1	#N/A	#N/A
GPNMB	Olink Explore 1536	Cardiometabolic	3	chr7:23142566_C_T	rs4628176	7	23142566	T	C	0.3867	-0.2455	0.0395	5.08e-10	0.816	22775586	23814727	0.0355985	-0.294217	0.0383183	3.3789e-14	-0.32591	0.0318763	7.43368e-24	upstream_gene_variant	ENSG00000122550	0	synonymous_variant	chr7:23296533_A_G	0.745208	Q14956	GPNMB	ENSG00000136235	8289-8|8606-39	GPNMB_NEX	0	rs10227559|rs10250602|rs10255155|rs10262243|rs5850|rs1881203|rs7797870	Zhang_2022_NatGet_EApop|Ferkingstad_2021_NatGen|Sun_2018_Nature|Suhre_2017_NatComm|Pietzner_2021_Science|Png_2021_NatComms|Pietzner_2021_NatComm|Gudjonsson_2022_NatComm|Sun_2022_bioRxiv
GPNMB	Olink Explore 1536	Cardiometabolic	2	chr7:23156340_A_G	rs77982996	7	23156340	A	G	0.0066	1.4407	0.2506	8.963e-09	0.3585	22775586	23814727	0.151396	1.41362	0.23958	4.73661e-09	1.85684	0.276983	2.75273e-11	intron_variant	ENSG00000122550	1	stop_gained	chr7:23313823_G_T	0.972238	Q14956	GPNMB	ENSG00000136235	8289-8|8606-39	GPNMB_NEX	0	rs146338914|rs191297708	Ferkingstad_2021_NatGen|Sun_2022_bioRxiv
GPNMB	Olink Explore 1536	Cardiometabolic	1	chr7:23306141_A_G	rs75801644	7	23306141	A	G	0.0236	-1.0337	0.131	3.035e-15	0.5712	22775586	23814727	0.999999	-1.17611	0.128082	1.84524e-19	-1.26798	0.0944033	3.61251e-39	missense_variant	ENSG00000136235	1	missense_variant	chr7:23306141_A_G	1	Q14956	GPNMB	ENSG00000136235	8289-8|8606-39	GPNMB_NEX	0	rs75801644	Png_2021_NatComms|Pietzner_2021_NatComm|Sun_2022_bioRxiv
GPR37	Olink Explore 1536	Cardiometabolic	1	chr7:124133953_A_G	rs11772431	7	124133953	A	G	0.2552	-0.7889	0.0366	3.31e-103	0.8835	123886051	124905681	0.0364069	-0.810017	0.0367567	2.15472e-90	-0.784231	0.0335036	2.65461e-105	intergenic_variant	-	0	#N/A	#N/A	#N/A	O15354	GPR37	ENSG00000170775			0	rs4141005	Sun_2022_bioRxiv
GRIK2	Olink Explore Expansion	Neurology_II	1	chr6:101393750_C_T	rs57795969	6	101393750	T	C	0.0379	1.0084	0.1041	3.49e-22	0.551	101346664	103017958	0.200399	1.03334	0.105256	6.41426e-22	0.644422	0.106654	1.86304e-09	intergenic_variant	-	0	#N/A	#N/A	#N/A	Q13002	GRIK2	ENSG00000164418			1	#N/A	#N/A
GRP	Olink Explore Expansion	Cardiometabolic_II	1	chr18:56878484_A_G	rs1517035	18	56878484	A	G	0.8177	-0.2774	0.0513	6.369e-08	0.06365	56387400	57398006	0.123486	-0.292365	0.0520615	2.44053e-08	0.303989	0.0437293	5.12443e-12	intergenic_variant	-	0	upstream_gene_variant	chr18:56883319_G_T	0.77208	P07492	GRP	ENSG00000134443	5897-58|8400-74		1	#N/A	#N/A
GSTA1	Olink Explore 1536	Cardiometabolic	1	chr6:52694033_C_T	rs4535545	6	52694033	T	C	0.5657	0.4561	0.038	2.971e-33	0.6948	52156462	53168708	0.0515326	0.461674	0.0385706	3.06217e-31	0.393859	0.03204	2.44312e-33	downstream_gene_variant	ENSG00000182793	0	synonymous_variant	chr6:52658962_C_T	0.988898	P08263	GSTA1	ENSG00000243955	17138-8		0	rs2474462|rs2608631|rs4715316|rs3957356|rs55815585|rs9370162|rs6458869|rs2290758|rs6458871	Ferkingstad_2021_NatGen|Zhang_2022_NatGet_EApop|Zhang_2022_NatGet_AApop|Pietzner_2021_Science|Sun_2018_Nature|Sun_2022_bioRxiv
GSTA3	Olink Explore 1536	Oncology	1	chr6:52628035_C_T	rs2070774	6	52628035	T	C	0.6292	0.4231	0.0398	2.485e-26	0.8984	52261437	53274483	0.0417622	0.428566	0.0405427	5.15655e-25	0.389692	0.0340474	2.81512e-29	intron_variant	ENSG00000244067	0	#N/A	#N/A	#N/A	Q16772	GSTA3	ENSG00000174156	4993-16		0	rs2474462|rs2608631|rs4715316|rs3957356|rs55815585|rs9370162|rs6458869|rs2290758|rs6458871	Ferkingstad_2021_NatGen|Zhang_2022_NatGet_EApop|Zhang_2022_NatGet_AApop|Pietzner_2021_Science|Sun_2018_Nature|Sun_2022_bioRxiv
GSTP1	Olink Explore 1536	Neurology	1	chr11:67305490_D_I	rs200602459	11	67305490	D	I	0.4315	0.2931	0.0401	2.645e-13	0.6245	66851066	67854131	0.127619	0.290791	0.0406182	1.42546e-12	0.182017	0.0352813	2.77216e-07	downstream_gene_variant	ENSG00000244152	0	intron_variant	chr11:67351529_D_I	0.850213	P09211	GSTP1	ENSG00000084207	4911-49	GSTP1_NEX	0	rs1254123|rs666328|rs1695|rs7927657	Ferkingstad_2021_NatGen|Zhang_2022_NatGet_EApop|Zhang_2022_NatGet_AApop|Sun_2018_Nature|Sun_2022_bioRxiv
GSTT2B	Olink Explore Expansion	Neurology_II	1	chr22:24267047_C_T	rs5751777	22	24267047	T	C	0.6094	-1.0814	0.0258	0	0.1805	23799601	24803373	1	-1.15633	0.0277799	3.16266e-233	-1.05371	0.0225375	1.47125e-307	upstream_gene_variant	ENSG00000225282	0	intron_variant	chr22:24300683_A_G	0.937556	P0CG30	GSTT2B	ENSG00000133433	11273-176		0	rs2330634|rs4822455|chr22:23924860|rs5751777|rs2739338|rs1006771|rs5751792|rs5760147|rs140257|rs2262477	Zhang_2022_NatGet_EApop|Zhang_2022_NatGet_AApop|Ferkingstad_2021_NatGen|Gudjonsson_2022_NatComm|Pietzner_2021_Science|Sun_2022_bioRxiv
GSTT2B	Olink Explore Expansion	Neurology_II	5	chr22:24267949_A_G	rs11704622	22	24267949	A	G	0.0401	-0.8771	0.101	3.923e-18	0.1812	23799601	24803373	0.175582	-0.383317	0.0591792	1.37191e-10	-0.495527	0.0517306	3.32207e-21	upstream_gene_variant	ENSG00000225282	0	downstream_gene_variant	chr22:24298603_C_T	0.894702	P0CG30	GSTT2B	ENSG00000133433	11273-176		0	rs140117085|rs41277305|rs138275558	Zhang_2022_NatGet_EApop|Ferkingstad_2021_NatGen|Pietzner_2021_Science
GSTT2B	Olink Explore Expansion	Neurology_II	4	chr22:24292867_D_I	rs201592189	22	24292867	D	I	0.8935	-0.3166	0.0689	4.26e-06	0.852	23799601	24803373	0.931621	0.456111	0.0443202	7.70034e-24	0.403413	0.0350911	1.64479e-29	intron_variant	ENSG00000231271	0	downstream_gene_variant	chr22:24295776_A_G	0.858691	P0CG30	GSTT2B	ENSG00000133433	11273-176		0	rs5760116	Zhang_2022_NatGet_AApop
GSTT2B	Olink Explore Expansion	Neurology_II	3	chr22:24296877_C_T	rs147132955	22	24296877	T	C	0.0108	-0.8564	0.2016	2.154e-05	0.9754	23799601	24803373	0.831595	-1.60077	0.115866	2.46924e-40	-1.20742	0.109578	2.53942e-27	downstream_gene_variant	ENSG00000133433	0	downstream_gene_variant	chr22:24296877_C_T	1	P0CG30	GSTT2B	ENSG00000133433	11273-176		1	#N/A	#N/A
GSTT2B	Olink Explore Expansion	Neurology_II	2	chr22:24313868_C_G	rs79966373	22	24313868	C	G	0.9474	-1.3314	0.0773	1.573e-66	0.07272	23799601	24803373	0.304606	-0.471975	0.052852	1.61019e-18	0.744044	0.0454869	5.7338e-56	3_prime_UTR_variant	ENSG00000099974	0	intron_variant	chr22:24301971_A_G	0.831837	P0CG30	GSTT2B	ENSG00000133433	11273-176		0	rs140651348|rs144177582	Ferkingstad_2021_NatGen|Pietzner_2021_Science
GZMB	Olink Explore 1536	Inflammation	1	chr14:25118736_A_T	rs60113952	14	25118736	A	T	0.1092	-0.5204	0.0611	1.636e-17	0.3315	24600160	25603473	0.107558	-0.511321	0.0621306	4.92568e-16	-0.35545	0.0529575	2.60549e-11	intron_variant	ENSG00000258657	0	5_prime_UTR_variant	chr14:25103409_C_T	0.880513	P10144	GZMB	ENSG00000100453	4133-54	GZMB_ONC2	0	rs12878578|rs6573880|rs8009072|rs1957520	Ferkingstad_2021_NatGen|Sun_2022_bioRxiv
HAVCR1	Olink Explore 1536	Oncology	1	chr5:156472149_A_C	rs6555820	5	156472149	A	C	0.4838	-0.4831	0.0325	6.985e-50	0.1886	155956424	156986130	0.265603	-0.470059	0.0325428	1.16569e-43	-0.42749	0.0278085	4.85159e-50	intron_variant	ENSG00000113249	0	intron_variant	chr5:156478023_A_T	1	Q96D42	HAVCR1	ENSG00000113249	9021-1	KIM1_CAR2	0	rs10462975|rs6878069|rs6555820	Gudjonsson_2022_NatComm|Pietzner_2021_NatComm|Pietzner_2021_Science|Folkersen_2017_PlosGen|Gilly_2020_NatComm|Folkersen_2020_NatMetab|Sun_2022_bioRxiv
HAVCR1	Olink Explore 1536	Oncology	2	chr5:156495049_A_G	rs143197534	5	156495049	A	G	0.0127	-1.1388	0.1555	2.439e-13	0.1567	155956424	156986130	0.448856	-0.891419	0.146588	1.61088e-09	-0.98422	0.117721	1.2792e-16	intergenic_variant	-	1	missense_variant	chr5:156482296_C_G	0.911993	Q96D42	HAVCR1	ENSG00000113249	9021-1	KIM1_CAR2	0	rs56084311|rs140702195	Ferkingstad_2021_NatGen|Zhang_2022_NatGet_EApop|Pietzner_2021_Science|Folkersen_2020_NatMetab|Sun_2022_bioRxiv
HBQ1	Olink Explore 1536	Oncology	1	chr16:231541_C_T	rs1203834	16	231541	T	C	0.0875	-0.5088	0.0679	6.913e-14	0.564	0	731180	0.997748	-0.529272	0.068333	2.04326e-14	-0.508657	0.0674429	7.47968e-14	downstream_gene_variant	ENSG00000086506	0	downstream_gene_variant	chr16:231541_C_T	1	P09105	HBQ1	ENSG00000086506	18198-51		1	#N/A	#N/A
HBZ	Olink Explore Expansion	Cardiometabolic_II	1	chr16:203254_A_G	rs2461286	16	203254	A	G	0.3597	1.0104	0.0298	2.52e-251	0.04611	0	704502	1	0.997915	0.0300275	2.78782e-171	-0.997787	0.0255901	2.96893e-238	intron_variant	ENSG00000130656	0	intron_variant	chr16:203254_A_G	1	P02008	HBZ	ENSG00000130656	6919-3		0	rs2974760|rs2461286|rs2541645	Zhang_2022_NatGet_EApop|Ferkingstad_2021_NatGen|Zhang_2022_NatGet_AApop|Gudjonsson_2022_NatComm|Pietzner_2021_Science|Sun_2018_Nature
HBZ	Olink Explore Expansion	Cardiometabolic_II	2	chr16:225299_C_T	rs72763684	16	225299	T	C	0.0658	0.7283	0.0799	7.946e-20	0.4858	0	704502	0.219086	0.486406	0.0592732	5.94723e-16	0.384929	0.0504112	3.71659e-14	upstream_gene_variant	ENSG00000206172	0	#N/A	#N/A	#N/A	P02008	HBZ	ENSG00000130656	6919-3		0	rs118054833|rs117105880|rs28444102|rs7194649|rs11863726	Ferkingstad_2021_NatGen|Zhang_2022_NatGet_EApop|Pietzner_2021_Science|Sun_2022_bioRxiv
HCG22	Olink Explore Expansion	Cardiometabolic_II	1	chr6:31022828_C_T	rs2905757	6	31022828	T	C	0.3333	0.6311	0.0393	4.812e-58	0.9176	30521227	31527667	0.980007	0.482376	0.044847	8.42798e-26	0.6511	0.0367713	1.56536e-64	intron_variant	ENSG00000228789	0	non_coding_transcript_exon_variant	chr6:31023524_C_T	0.877837	E2RYF7	HCG22	ENSG00000228789			0	rs9262696|rs2517481	Ferkingstad_2021_NatGen|Folkersen_2020_NatMetab
HCG22	Olink Explore Expansion	Cardiometabolic_II	2	chr6:31023651_C_G	6:31023651_G_C	6	31023651	C	G	0.1068	0.851	0.0627	5.374e-42	0.1657	30521227	31527667	0.497524	0.494842	0.0697743	2.27715e-12	0.217461	0.0546265	7.15481e-05	non_coding_transcript_exon_variant	ENSG00000228789	0	non_coding_transcript_exon_variant	chr6:31022113_C_G	1	E2RYF7	HCG22	ENSG00000228789			1	#N/A	#N/A
HDDC2	Olink Explore Expansion	Oncology_II	1	chr6:125620444_A_G	rs987166	6	125620444	A	G	0.8178	0.5338	0.0499	1.045e-26	0.3883	125041108	126123282	0.0909735	0.550211	0.050645	2.88108e-26	-0.612789	0.042344	7.42727e-45	intron_variant	ENSG00000111906	0	3_prime_UTR_variant	chr6:125597247_D_I	0.918242	Q7Z4H3	HDDC2	ENSG00000111906			1	#N/A	#N/A
HDGF	Olink Explore 1536	Oncology	1	chr1:156704613_A_G	rs61813557	1	156704613	A	G	0.3516	0.9361	0.0326	1.1e-181	0.791	156211899	157236717	0.178692	0.962694	0.0327293	4.86677e-143	0.956759	0.026927	2.01548e-207	intron_variant	ENSG00000143303	1	missense_variant	chr1:156713558_A_G	0.990358	P51858	HDGF	ENSG00000143321	16758-96|8953-47	HDGF_MET	0	rs12121617|rs12145743|rs12125515|rs11264535|rs12039810|rs3806417|rs12030654	Zhang_2022_NatGet_EApop|Zhang_2022_NatGet_AApop|Ferkingstad_2021_NatGen|Pietzner_2021_NatComm|Gudjonsson_2022_NatComm|Pietzner_2021_Science|Sun_2022_bioRxiv
HGFAC	Olink Explore Expansion	Inflammation_II	4	chr4:3438643_A_G	rs16844364	4	3438643	A	G	0.2155	-0.4899	0.0459	1.511e-26	0.8968	2943614	3951211	0.991855	-0.381818	0.0439331	1.19395e-17	-0.254608	0.0401162	2.81406e-10	intron_variant	ENSG00000159788	0	synonymous_variant	chr4:3444593_A_G	0.619959	Q04756	HGFAC	ENSG00000109758	3617-80		0	rs16844364|rs762861	Ferkingstad_2021_NatGen|Pietzner_2021_Science
HGFAC	Olink Explore Expansion	Inflammation_II	7	chr4:3443917_C_G	rs10024987	4	3443917	C	G	0.1375	0.0865	0.0595	0.146	0.7008	2943614	3951211	0.842722	-0.527263	0.0615529	3.33223e-17	-0.400921	0.0540265	1.83035e-13	intron_variant	ENSG00000109758	0	intron_variant	chr4:3447311_C_T	1	Q04756	HGFAC	ENSG00000109758	3617-80		0	rs10024987|rs6813378	Ferkingstad_2021_NatGen|Zhang_2022_NatGet_EApop|Pietzner_2021_Science|Sun_2022_bioRxiv
HGFAC	Olink Explore Expansion	Inflammation_II	1	chr4:3446079_G_T	rs41264743	4	3446079	T	G	0.0188	-1.2747	0.1446	1.18e-18	0.8136	2943614	3951211	1	-1.08806	0.127522	4.3835e-17	-1.01678	0.120256	5.91157e-17	missense_variant	ENSG00000109758	1	missense_variant	chr4:3446079_G_T	1	Q04756	HGFAC	ENSG00000109758	3617-80		0	rs41264743	Zhang_2022_NatGet_EApop|Ferkingstad_2021_NatGen|Pietzner_2021_Science
HGFAC	Olink Explore Expansion	Inflammation_II	5	chr4:3446132_C_G	rs1987546	4	3446132	C	G	0.3178	0.481	0.0403	7.145e-33	0.664	2943614	3951211	0.529883	0.643135	0.0462791	9.45241e-41	-0.565159	0.0427295	4.39356e-38	missense_variant	ENSG00000109758	1	missense_variant	chr4:3446132_C_G	1	Q04756	HGFAC	ENSG00000109758	3617-80		1	#N/A	#N/A
HGFAC	Olink Explore Expansion	Inflammation_II	2	chr4:3447289_A_G	rs527370960	4	3447289	A	G	0.9957	1.5873	0.3471	4.822e-06	0.5512	2943614	3951211	0.999058	2.32516	0.298545	1.48895e-14	-1.38309	0.256204	7.67203e-08	intron_variant	ENSG00000109758	0	intron_variant	chr4:3447289_A_G	1	Q04756	HGFAC	ENSG00000109758	3617-80		0	rs527370960	Ferkingstad_2021_NatGen|Sun_2022_bioRxiv
HGFAC	Olink Explore Expansion	Inflammation_II	3	chr4:3449915_A_G	rs114303452	4	3449915	A	G	0.9881	-0.7951	0.1914	3.252e-05	0.4176	2943614	3951211	0.999795	-1.2822	0.166352	2.72161e-14	0.70702	0.178448	7.73829e-05	missense_variant	ENSG00000109758	1	missense_variant	chr4:3449915_A_G	1	Q04756	HGFAC	ENSG00000109758	3617-80		0	rs114303452|rs362285	Ferkingstad_2021_NatGen|Zhang_2022_NatGet_EApop|Pietzner_2021_Science|Sun_2022_bioRxiv
HGFAC	Olink Explore Expansion	Inflammation_II	6	chr4:3472365_C_T	rs190595644	4	3472365	T	C	0.0009	-2.3235	0.6844	0.0006864	0.6221	2943614	3951211	0.225523	-3.52769	0.585529	2.265e-09	-2.51067	0.461474	6.08566e-08	intron_variant	ENSG00000175920	0	#N/A	#N/A	#N/A	Q04756	HGFAC	ENSG00000109758	3617-80		1	#N/A	#N/A
HLA-A	Olink Explore Expansion	Neurology_II	1	chr6:29910276_G_T	rs41560714	6	29910276	T	G	0.5019	0.8629	0.0307	2.35e-173	0.2816	29409037	30413661	0.588391	0.911662	0.0337983	4.49164e-125	-0.879259	0.0304014	6.07862e-150	5_prime_UTR_variant	ENSG00000206503	1	missense_variant	chr6:29912856_A_T	0.983788	P04439	HLA-A	ENSG00000206503			0	chr6:29735181|rs9260057|rs13203830|rs199474485|rs2248162|chr6:29953707|rs16896742|rs2571392|rs9260078|rs2571394|rs2256543|6:29832991_I_D|6:29907466_T_C|rs28749156|rs2734975|rs9260603|rs9260408|rs9260127	Ferkingstad_2021_NatGen|Gudjonsson_2022_NatComm|Pietzner_2021_Science|Sun_2022_bioRxiv
HLA-A	Olink Explore Expansion	Neurology_II	3	chr6:29910759_C_T	rs1071742_T_C	6	29910759	T	C	0.7361	-0.6513	0.0438	4.476e-50	0.1544	29409037	30413661	0.858637	-0.340266	0.0371388	2.21153e-19	0.313207	0.0329655	6.77482e-21	missense_variant	ENSG00000206503	1	missense_variant	chr6:29911222_C_T	1	P04439	HLA-A	ENSG00000206503			1	#N/A	#N/A
HLA-A	Olink Explore Expansion	Neurology_II	2	chr6:29920465_A_C	rs554052992	6	29920465	A	C	0.1552	0.0468	0.0533	0.3802	0.7905	29409037	30413661	0.382412	-0.406089	0.0450564	7.96078e-19	0.450003	0.0417119	2.70883e-26	upstream_gene_variant	ENSG00000235290	1	missense_variant	chr6:29911256_G_T	0.797418	P04439	HLA-A	ENSG00000206503			0	rs9260142|rs1655902|rs1736921|rs1633091|rs3094141|rs1632880|6:29792335_A_G	Ferkingstad_2021_NatGen|Sun_2022_bioRxiv
HLA-A	Olink Explore Expansion	Neurology_II	4	chr6:29981064_D_I	6:29981064_I_D	6	29981064	D	I	0.0169	1.232	0.1572	4.577e-15	0.1328	29409037	30413661	0.133319	0.913997	0.113836	2.37076e-15	0.565463	0.0957468	4.22766e-09	intron_variant	ENSG00000204623	1	missense_variant	chr6:29912301_A_C	0.990558	P04439	HLA-A	ENSG00000206503			0	rs113682850|rs79208750	Pietzner_2021_Science|Sun_2022_bioRxiv
HLA-DRA	Olink Explore 1536	Inflammation	1	chr6:32574360_C_T	6:32574360_C_T	6	32574360	T	C	0.3435	-0.6038	0.0365	2.318e-61	0.7057	31907619	32912823	0.999999	-0.435193	0.0360211	9.18212e-32	-0.403068	0.0307144	1.50486e-37	intergenic_variant	-	0	#N/A	#N/A	#N/A	P01903	HLA-DRA	ENSG00000204287			0	rs11751024|rs11755689|6:32569304_C_T|6:32574952_C_T|rs9271364|rs113176001	Ferkingstad_2021_NatGen|Gudjonsson_2022_NatComm|Pietzner_2021_Science|Sun_2022_bioRxiv
HLA-DRA	Olink Explore 1536	Inflammation	2	chr6:32600101_C_G	rs3104375	6	32600101	C	G	0.1855	0.8257	0.0441	2.23e-78	0.3784	31907619	32912823	0.136586	0.67138	0.0447303	1.00105e-46	0.748947	0.037586	1.38784e-79	intron_variant	ENSG00000196735	0	upstream_gene_variant	chr6:32402778_G_T	0.711494	P01903	HLA-DRA	ENSG00000204287			0	rs2395163|rs2395175|rs34977123|rs601020|rs601148|rs1846190|rs1281932|chr6:32623436|rs9272131|chr6:32636808|rs9272422|rs17425622|rs9268543|6:32436350_C_G|6:32561527_T_C|6:32568783_C_A|6:32589240_A_C|rs147717587|rs3997872|6:32570573_C_T|6:32570958_G_T|rs9272461|rs35117964	Ferkingstad_2021_NatGen|Zhang_2022_NatGet_EApop|Gudjonsson_2022_NatComm|Pietzner_2021_Science|Pietzner_2021_NatComm|Sun_2022_bioRxiv
HMCN2	Olink Explore Expansion	Inflammation_II	1	chr9:133053928_A_G	rs6415851	9	133053928	A	G	0.4983	-0.4144	0.0385	5.77e-27	0.6786	132546882	133809510	0.313921	-0.359397	0.0376775	8.02258e-21	0.513882	0.0297904	1.40452e-61	intron_variant	ENSG00000148357	1	missense_variant	chr9:133048501_A_G	0.965683	Q8NDA2	HMCN2	ENSG00000148357			1	#N/A	#N/A
HMCN2	Olink Explore Expansion	Inflammation_II	2	chr9:133069741_A_C	rs143378550	9	133069741	A	C	0.0242	-1.4579	0.141	4.684e-25	0.2156	132546882	133809510	0.859817	-1.33953	0.137547	1.31962e-21	-1.23169	0.109088	1.46703e-28	stop_gained	ENSG00000148357	1	stop_gained	chr9:133069741_A_C	1	Q8NDA2	HMCN2	ENSG00000148357			1	#N/A	#N/A
HMCN2	Olink Explore Expansion	Inflammation_II	3	chr9:133253542_C_T	rs112209540	9	133253542	T	C	0.014	-0.9116	0.1731	1.396e-07	0.3126	132546882	133809510	0.667346	-0.915664	0.161399	1.76308e-08	-0.570079	0.118656	1.68794e-06	intergenic_variant	-	0	upstream_gene_variant	chr9:133258503_D_I	0.626915	Q8NDA2	HMCN2	ENSG00000148357			1	#N/A	#N/A
HNMT	Olink Explore 1536	Neurology	1	chr2:138759649_C_T	rs11558538	2	138759649	T	C	0.1016	-1.1145	0.0534	1.27e-96	0.7844	138221590	139273930	1	-1.13445	0.0542008	5.8543e-83	-1.11472	0.0447663	5.41735e-117	missense_variant	ENSG00000150540	1	missense_variant	chr2:138759649_C_T	1	P50135	HNMT	ENSG00000150540		HNMT_IMR	0	rs11558538	Sun_2022_bioRxiv
HPCAL1	Olink Explore 1536	Inflammation	1	chr2:10474835_A_G	rs542423622	2	10474835	A	G	0.8726	-0.3501	0.0628	2.423e-08	0.6412	9943015	11067743	0.174036	-0.366785	0.063439	9.46259e-09	0.276128	0.0514268	8.98921e-08	intron_variant	ENSG00000115756	0	intron_variant	chr2:10485029_D_I	1	P37235	HPCAL1	ENSG00000115756	17791-25		0	rs6737972|rs7581642|rs375285744	Ferkingstad_2021_NatGen|Zhang_2022_NatGet_EApop|Pietzner_2021_Science|Sun_2022_bioRxiv
HPGDS	Olink Explore 1536	Oncology	2	chr4:95039509_D_I	rs145562837	4	95039509	D	I	0.048	-1.0934	0.0892	1.432e-34	0.3996	94719686	95764027	0.774107	-0.806122	0.0885916	3.78464e-19	-0.815268	0.0812167	4.47241e-23	intron_variant	ENSG00000246541	0	upstream_gene_variant	chr4:95267347_A_G	0.936468	O60760	HPGDS	ENSG00000163106	12549-33	HPGDS_ORG	0	rs72665697|rs76639868	Ferkingstad_2021_NatGen|Zhang_2022_NatGet_EApop|Pietzner_2021_Science|Gudjonsson_2022_NatComm|Sun_2022_bioRxiv
HPGDS	Olink Explore 1536	Oncology	1	chr4:95232661_C_G	rs4532205	4	95232661	C	G	0.3773	-0.5513	0.039	2.451e-45	0.5665	94719686	95764027	0.205626	-0.672295	0.0527127	5.47692e-35	-0.545205	0.0441442	1.26913e-33	intron_variant	ENSG00000163106	0	3_prime_UTR_variant	chr4:95219780_A_G	0.885231	O60760	HPGDS	ENSG00000163106	12549-33	HPGDS_ORG	0	rs149713050|rs2016476|rs7657805|rs28716591|rs6840479|rs6532479|rs1965049|rs4693382	Zhang_2022_NatGet_AApop|Zhang_2022_NatGet_EApop|Ferkingstad_2021_NatGen|Pietzner_2021_Science|Sun_2018_Nature|Pietzner_2021_NatComm|Gudjonsson_2022_NatComm|Sun_2022_bioRxiv
HPGDS	Olink Explore 1536	Oncology	3	chr4:95253263_A_G	rs2865352	4	95253263	A	G	0.4408	0.2072	0.0418	7.225e-07	0.3433	94719686	95764027	0.0842545	-0.323831	0.0515089	4.55556e-10	-0.245516	0.0419291	5.69493e-09	intron_variant	ENSG00000163106	0	intron_variant	chr4:95256649_A_G	1	O60760	HPGDS	ENSG00000163106	12549-33	HPGDS_ORG	0	rs62320427|rs36099342	Zhang_2022_NatGet_EApop|Ferkingstad_2021_NatGen
HRG	Olink Explore Expansion	Inflammation_II	1	chr3:186390627_C_T	rs9898	3	186390627	T	C	0.3305	0.5512	0.0393	9.708e-45	0.852	185878005	186896029	0.983725	0.576454	0.0386284	3.02433e-46	0.37119	0.0334078	9.71159e-28	missense_variant	ENSG00000113905	1	missense_variant	chr3:186390627_C_T	1	P04196	HRG	ENSG00000113905	4996-66		0	rs41268617|rs3733159|rs6807764|rs11717058|rs56112115|rs186268843|rs55636108|rs9898|rs9866126|rs59123177|rs7626301|rs60693099|rs7617554|rs1042464|rs11720187|rs4438644|rs4440112|rs9835865|rs12493926|rs114232169	Zhang_2022_NatGet_AApop|Zhang_2022_NatGet_EApop|Ferkingstad_2021_NatGen|Katz_2021_Circulation|Gudjonsson_2022_NatComm|Pietzner_2021_Science|Pietzner_2021_NatComm|Sun_2018_Nature|Suhre_2017_NatComm|Png_2021_NatComms|Sun_2022_bioRxiv
HRG	Olink Explore Expansion	Inflammation_II	2	chr3:186435583_C_T	rs13095338	3	186435583	T	C	0.6848	-0.3435	0.0427	8.44e-16	0.6225	185878005	186896029	0.0620132	-0.340624	0.0399115	4.28891e-17	0.300379	0.0355227	5.85939e-17	intron_variant	ENSG00000113889	0	#N/A	#N/A	#N/A	P04196	HRG	ENSG00000113905	4996-66		0	rs11924390|rs559679800|rs1050274|rs5029990|rs1624230|rs822364|rs710448|rs11927941|rs2689197|rs266723|rs80355270|rs1403694|rs5029975|rs1656908|rs5029970|rs5030035|rs13095338|rs28496811	Zhang_2022_NatGet_AApop|Ferkingstad_2021_NatGen|Gudjonsson_2022_NatComm|Pietzner_2021_Science|Suhre_2017_NatComm|Pietzner_2021_NatComm|Sun_2022_bioRxiv
HS3ST3B1	Olink Explore 1536	Oncology	1	chr17:13837051_A_G	rs17669311	17	13837051	A	G	0.3956	0.2818	0.0411	7.107e-12	0.6105	13704400	14752721	0.337893	0.288679	0.041412	5.23228e-12	0.324558	0.0343801	1.17531e-20	intron_variant	ENSG00000233852	0	#N/A	#N/A	#N/A	Q9Y662	HS3ST3B1	ENSG00000125430	6986-17	HS3ST3B1_CRG	0	rs62053877|rs17669311	Zhang_2022_NatGet_EApop|Ferkingstad_2021_NatGen|Pietzner_2021_Science|Pietzner_2021_NatComm|Sun_2022_bioRxiv
HSBP1	Olink Explore Expansion	Cardiometabolic_II	1	chr16:83764893_A_G	rs28830840	16	83764893	A	G	0.8356	0.3239	0.054	2.054e-09	0.3563	83341448	84353342	0.241073	0.319374	0.0548638	7.52807e-09	-0.13949	0.0463852	0.0026751	intron_variant	ENSG00000140945	0	#N/A	#N/A	#N/A	O75506	HSBP1	ENSG00000230989			1	#N/A	#N/A
HSD17B14	Olink Explore Expansion	Neurology_II	3	chr19:49297495_C_T	rs147540796	19	49297495	T	C	0.0582	0.8515	0.0887	8.078e-22	0.1179	48816274	49839935	0.999712	0.462128	0.0654404	2.81291e-12	0.395413	0.064332	9.85266e-10	downstream_gene_variant	ENSG00000105552	0	#N/A	#N/A	#N/A	Q9BPX1	HSD17B14	ENSG00000087076	13972-4		0	rs147540796	Ferkingstad_2021_NatGen
HSD17B14	Olink Explore Expansion	Neurology_II	7	chr19:49318380_A_G	rs35299026	19	49318380	A	G	0.0496	-1.5708	0.08	8.355e-86	0.2742	48816274	49839935	0.422846	-1.43908	0.0725095	8.77707e-76	-1.44073	0.0625327	1.95353e-102	missense_variant	ENSG00000087076	1	missense_variant	chr19:49318380_A_G	1	Q9BPX1	HSD17B14	ENSG00000087076	13972-4		0	rs12985193|rs12978094|rs35299026	Zhang_2022_NatGet_EApop|Ferkingstad_2021_NatGen|Gudjonsson_2022_NatComm|Pietzner_2021_Science
HSD17B14	Olink Explore Expansion	Neurology_II	5	chr19:49335203_C_T	rs12972947	19	49335203	T	C	0.109	-0.8206	0.0654	4.489e-36	0.04081	48816274	49839935	0.997076	-0.380353	0.0547103	5.96708e-12	-0.340274	0.0449165	5.83337e-14	intron_variant	ENSG00000087076	0	intron_variant	chr19:49329203_A_G	1	Q9BPX1	HSD17B14	ENSG00000087076	13972-4		1	#N/A	#N/A
HSD17B14	Olink Explore Expansion	Neurology_II	4	chr19:49337559_A_C	rs139987974	19	49337559	A	C	0.0046	-1.4415	0.3676	8.793e-05	0.9869	48816274	49839935	0.999983	-1.77828	0.256816	7.20868e-12	-0.563945	0.320716	0.0788602	missense_variant	ENSG00000087076	1	missense_variant	chr19:49337559_A_C	1	Q9BPX1	HSD17B14	ENSG00000087076	13972-4		1	#N/A	#N/A
HSD17B14	Olink Explore Expansion	Neurology_II	1	chr19:49339098_C_T	rs8110220	19	49339098	T	C	0.7521	0.5715	0.0435	2.174e-39	0.6605	48816274	49839935	1	0.656525	0.0330187	5.08568e-76	-0.686316	0.0287704	1.01761e-108	missense_variant	ENSG00000087076	1	missense_variant	chr19:49339098_C_T	1	Q9BPX1	HSD17B14	ENSG00000087076	13972-4		0	rs8110220|rs10407029	Zhang_2022_NatGet_EApop|Gudjonsson_2022_NatComm|Pietzner_2021_Science
HSD17B14	Olink Explore Expansion	Neurology_II	6	chr19:49339590_A_G	rs141119542	19	49339590	A	G	0.003	-1.3834	0.3985	0.000517	0.654	48816274	49839935	0.980615	-1.61837	0.277989	7.51616e-09	-1.48443	0.349484	2.27891e-05	missense_variant	ENSG00000087076	1	missense_variant	chr19:49339590_A_G	1	Q9BPX1	HSD17B14	ENSG00000087076	13972-4		1	#N/A	#N/A
HSD17B14	Olink Explore Expansion	Neurology_II	2	chr19:49339623_A_C	rs113246661	19	49339623	A	C	0.0116	-1.3013	0.191	9.597e-12	0.6092	48816274	49839935	0.999978	-1.6085	0.135525	9.25822e-31	-2.10695	0.141865	5.26477e-47	missense_variant	ENSG00000087076	1	missense_variant	chr19:49339623_A_C	1	Q9BPX1	HSD17B14	ENSG00000087076	13972-4		1	#N/A	#N/A
HSDL2	Olink Explore Expansion	Cardiometabolic_II	1	chr9:115199507_C_T	rs10817342	9	115199507	T	C	0.3875	0.8228	0.0333	6.82e-135	0.6259	114642217	115734690	1	0.696755	0.0377221	4.4425e-67	0.717663	0.0307216	6.23177e-105	intron_variant	ENSG00000119471	0	3_prime_UTR_variant	chr9:115234611_A_G	0.742042	Q6YN16	HSDL2	ENSG00000119471			1	#N/A	#N/A
HSDL2	Olink Explore Expansion	Cardiometabolic_II	2	chr9:115280430_C_T	rs62567852	9	115280430	T	C	0.8592	-0.876	0.0512	1.163e-65	0.2815	114642217	115734690	0.0599881	-0.400443	0.0526137	5.56115e-14	0.400878	0.0431988	4.98448e-20	intron_variant	ENSG00000165185	0	intron_variant	chr9:115208391_D_I	0.966787	Q6YN16	HSDL2	ENSG00000119471			1	#N/A	#N/A
HSPB1	Olink Explore 1536	Cardiometabolic	1	chr7:75924218_G_T	rs2908203_G_T	7	75924218	T	G	0.2435	-0.6372	0.0442	3.83e-47	0.7438	75431861	76433612	0.970538	-0.654174	0.0445869	6.89804e-45	-0.619719	0.0362908	1.77075e-60	intergenic_variant	-	0	upstream_gene_variant	chr7:75931160_C_T	0.942561	P04792	HSPB1	ENSG00000106211	11103-24	HSP_27_CAR2	0	rs2908203|chr7:76294901|rs2908201|rs2868371|rs2908203_G_T	Katz_2021_Circulation|Ferkingstad_2021_NatGen|Zhang_2022_NatGet_EApop|Zhang_2022_NatGet_AApop|Pietzner_2021_Science|Pietzner_2021_NatComm|Gudjonsson_2022_NatComm|Folkersen_2020_NatMetab
ICAM1	Olink Explore 1536	Cardiometabolic	2	chr19:10393234_A_G	rs5030377	19	10393234	A	G	0.6188	-0.4337	0.038	3.129e-30	0.1062	9881511	10897291	0.869924	-0.586109	0.0428524	1.24723e-39	0.583189	0.0367871	6.67541e-53	intron_variant	ENSG00000090339	1	missense_variant	chr19:10395683_A_G	0.841051	P05362	ICAM1	ENSG00000090339	4342-10	ICAM1_CAR	0	rs5030377|rs5498|rs3093030|rs901886|rs35929247|rs2569703|rs12462944	Zhang_2022_NatGet_EApop|Ferkingstad_2021_NatGen|Katz_2021_Circulation|Zhang_2022_NatGet_AApop|Gudjonsson_2022_NatComm|Pietzner_2021_Science|Sun_2018_Nature|Suhre_2017_NatComm|Pietzner_2021_NatComm|Yao_2018_NatComm|Sun_2022_bioRxiv
ICAM1	Olink Explore 1536	Cardiometabolic	1	chr19:10394792_A_G	rs1799969	19	10394792	A	G	0.1119	-0.0172	0.0628	0.7839	0.9816	9881511	10897291	0.99997	-0.458212	0.067212	1.47752e-11	-0.508214	0.0538662	1.23645e-20	missense_variant	ENSG00000090339	1	missense_variant	chr19:10394792_A_G	1	P05362	ICAM1	ENSG00000090339	4342-10	ICAM1_CAR	0	rs1799969	Sun_2022_bioRxiv
ICAM3	Olink Explore 1536	Cardiometabolic	1	chr19:10451920_C_T	rs61451658	19	10451920	T	C	0.3149	0.3736	0.0416	2.537e-19	0.5241	9944452	10950499	0.8385	0.374262	0.0418701	1.48836e-18	0.341291	0.0355014	2.41257e-21	upstream_gene_variant	ENSG00000076662	1	missense_variant	chr19:10449358_C_T	0.611405	P32942	ICAM3	ENSG00000076662	2649-77	ICAM3_CAR	0	rs2304237|rs7254330|rs61451658	Sun_2022_bioRxiv
ICAM5	Olink Explore 1536	Cardiometabolic	1	chr19:10399375_G_T	rs281438	19	10399375	T	G	0.7049	0.1041	0.0437	0.01711	0.05008	9900657	10907454	0.993456	0.398421	0.0385179	4.62061e-24	-0.446455	0.0328397	4.84899e-40	upstream_gene_variant	ENSG00000105376	0	upstream_gene_variant	chr19:10399375_G_T	1	Q9UMF0	ICAM5	ENSG00000105376	5124-69|8245-27		0	rs281436|rs281437|rs281438|rs2569703	Zhang_2022_NatGet_EApop|Zhang_2022_NatGet_AApop|Gudjonsson_2022_NatComm|Pietzner_2021_Science|Sun_2022_bioRxiv
ICAM5	Olink Explore 1536	Cardiometabolic	2	chr19:10400110_C_G	rs281439	19	10400110	C	G	0.7747	0.8303	0.0408	3.92e-92	0.1549	9900657	10907454	0.759408	0.98994	0.0416659	3.02196e-102	1.00111	0.0362681	6.11362e-139	upstream_gene_variant	ENSG00000105376	0	upstream_gene_variant	chr19:10400304_A_G	1	Q9UMF0	ICAM5	ENSG00000105376	5124-69|8245-27		0	rs281434|rs281439|rs281440	Zhang_2022_NatGet_AApop|Ferkingstad_2021_NatGen|Zhang_2022_NatGet_EApop|Pietzner_2021_Science|Sun_2018_Nature|Gudjonsson_2022_NatComm|Sun_2022_bioRxiv
ICOSLG	Olink Explore 1536	Oncology	2	chr21:45638152_C_G	rs2838529	21	45638152	C	G	0.2053	-0.4716	0.0485	2.434e-22	0.745	45142874	46160849	0.544534	-0.385892	0.0462099	1.88406e-16	-0.322049	0.0388867	2.42476e-16	downstream_gene_variant	ENSG00000160223	0	3_prime_UTR_variant	chr21:45647834_A_G	0.792206	O75144	ICOSLG	ENSG00000160223	5061-27	ICOSLG_ONC2	0	rs2838529	Sun_2022_bioRxiv
ICOSLG	Olink Explore 1536	Oncology	1	chr21:45656774_C_T	rs11558819	21	45656774	T	C	0.2619	0.589	0.0414	4.928e-46	0.6356	45142874	46160849	0.991282	0.548929	0.0411285	6.09627e-38	0.535696	0.0363393	2.20874e-46	missense_variant	ENSG00000160223	1	missense_variant	chr21:45656774_C_T	1	O75144	ICOSLG	ENSG00000160223	5061-27	ICOSLG_ONC2	0	rs56124762|rs11558819|rs7278257	Ferkingstad_2021_NatGen|Gudjonsson_2022_NatComm|Pietzner_2021_NatComm|Pietzner_2021_Science|Sun_2018_Nature|Sun_2022_bioRxiv
IDI2	Olink Explore 1536	Neurology	1	chr10:1061646_C_T	rs61830965	10	1061646	T	C	0.509	-0.3972	0.0386	6.782e-25	0.329	564847	1571799	0.0779644	-0.326251	0.0400041	8.84468e-16	0.178046	0.0338449	1.61703e-07	intron_variant	ENSG00000107937	0	#N/A	#N/A	#N/A	Q9BXS1	IDI2	ENSG00000148377	17832-12		0	rs4880752|rs61830965|rs12768746|rs3829165|rs7082272|rs12570742	Zhang_2022_NatGet_AApop|Ferkingstad_2021_NatGen|Zhang_2022_NatGet_EApop|Pietzner_2021_Science|Sun_2022_bioRxiv
IDI2	Olink Explore 1536	Neurology	2	chr10:1065710_C_T	rs1044261	10	1065710	T	C	0.0703	-0.6329	0.0739	1.062e-17	0.6553	564847	1571799	0.341685	-0.483069	0.075718	2.54287e-10	-0.413295	0.0627186	5.85852e-11	stop_gained	ENSG00000148377	1	stop_gained	chr10:1065710_C_T	1	Q9BXS1	IDI2	ENSG00000148377	17832-12		0	rs1044261|rs11812859	Ferkingstad_2021_NatGen|Zhang_2022_NatGet_EApop|Zhang_2022_NatGet_AApop|Pietzner_2021_NatComm|Pietzner_2021_Science|Sun_2022_bioRxiv
IDO1	Olink Explore Expansion	Cardiometabolic_II	1	chr8:39781444_C_T	rs7010461	8	39781444	T	C	0.3371	0.4592	0.0397	5.172e-31	0.02953	39259794	40285963	0.981431	0.457847	0.0402752	1.74155e-28	0.462476	0.0352282	1.41565e-37	intron_variant	ENSG00000131203	0	intron_variant	chr8:39773599_C_T	1	P14902	IDO1	ENSG00000131203	9759-13		0	rs7010461	Sun_2018_Nature
IDO1	Olink Explore Expansion	Inflammation_II	1	chr8:39781444_C_T	rs7010461	8	39781444	T	C	0.3372	0.4561	0.0397	1.496e-30	0.04503	39259794	40285963	0.972231	0.452173	0.0403333	8.73018e-28	0.454757	0.0351887	1.62096e-36	intron_variant	ENSG00000131203	0	intron_variant	chr8:39773599_C_T	1	P14902	IDO1	ENSG00000131203	9759-13		0	rs7010461	Sun_2018_Nature
IDO1	Olink Explore Expansion	Neurology_II	1	chr8:39781444_C_T	rs7010461	8	39781444	T	C	0.337	0.4419	0.0399	1.493e-28	0.1227	39259794	40285963	0.971109	0.445632	0.0405325	7.82028e-27	0.436794	0.0355299	2.41655e-33	intron_variant	ENSG00000131203	0	intron_variant	chr8:39773599_C_T	1	P14902	IDO1	ENSG00000131203	9759-13		0	rs7010461	Sun_2018_Nature
IDO1	Olink Explore Expansion	Oncology_II	1	chr8:39781444_C_T	rs7010461	8	39781444	T	C	0.3371	0.4522	0.0398	5.844e-30	0.03947	39259794	40285963	0.979291	0.452658	0.0403569	8.25617e-28	0.458576	0.0351747	4.19688e-37	intron_variant	ENSG00000131203	0	intron_variant	chr8:39773599_C_T	1	P14902	IDO1	ENSG00000131203	9759-13		0	rs7010461	Sun_2018_Nature
IDUA	Olink Explore 1536	Oncology	1	chr4:959529_C_T	rs143673932	4	959529	T	C	0.0062	-1.4818	0.2578	9.039e-09	0.3112	480785	1498316	0.996095	-1.72268	0.218317	6.83735e-15	-1.66783	0.17851	2.83167e-20	intron_variant	ENSG00000145214	1	missense_variant	chr4:981684_C_G	0.904895	P35475	IDUA	ENSG00000127415	3169-70	IDUA_CAR2	0	rs75025717|rs143673932	Gudjonsson_2022_NatComm|Sun_2022_bioRxiv
IDUA	Olink Explore 1536	Oncology	2	chr4:965779_A_G	rs11724804	4	965779	A	G	0.4478	0.3399	0.039	2.93e-18	0.1513	480785	1498316	0.560631	0.271315	0.0449614	2.13559e-09	0.188485	0.0383199	9.55106e-07	intron_variant	ENSG00000145214	0	synonymous_variant	chr4:980932_A_G	0.777286	P35475	IDUA	ENSG00000127415	3169-70	IDUA_CAR2	0	rs34931738,rs397880261,rs398082814|rs113075206|rs11248061|rs10902762|rs3822030|rs1377586|rs3733345|rs9799792	Ferkingstad_2021_NatGen|Zhang_2022_NatGet_EApop|Zhang_2022_NatGet_AApop|Pietzner_2021_Science|Gudjonsson_2022_NatComm|Sun_2022_bioRxiv
IDUA	Olink Explore 1536	Oncology	4	chr4:983060_C_T	rs3796622	4	983060	T	C	0.3522	-0.5198	0.0395	1.825e-39	0.3037	480785	1498316	0.329995	-0.457403	0.0456542	9.97949e-23	0.522482	0.0387853	2.23146e-39	missense_variant	ENSG00000145217	0	intron_variant	chr4:987343_G_T	0.987367	P35475	IDUA	ENSG00000127415	3169-70	IDUA_CAR2	0	rs34931738,rs397880261,rs398082814|rs113075206|rs4690163|rs3796622|rs11936407|rs3822030|rs4690219|rs3822020|rs3733345|rs9799792	Ferkingstad_2021_NatGen|Zhang_2022_NatGet_EApop|Zhang_2022_NatGet_AApop|Pietzner_2021_NatComm|Pietzner_2021_Science|Sun_2018_Nature|Gudjonsson_2022_NatComm|Sun_2022_bioRxiv
IDUA	Olink Explore 1536	Oncology	3	chr4:996768_C_T	rs115134980	4	996768	T	C	0.8394	-0.6188	0.0526	6.264e-32	0.7106	480785	1498316	0.0889236	-0.798129	0.0485957	9.99838e-55	0.796985	0.0402117	7.93318e-79	intron_variant	ENSG00000127415	1	missense_variant	chr4:994414_A_G	0.996685	P35475	IDUA	ENSG00000127415	3169-70	IDUA_CAR2	0	rs3755955|chr4:1001319|rs74569579|rs3733341	Zhang_2022_NatGet_EApop|Ferkingstad_2021_NatGen|Zhang_2022_NatGet_AApop|Pietzner_2021_Science
IFI30	Olink Explore Expansion	Oncology_II	1	chr19:18285751_C_G	rs2241090	19	18285751	C	G	0.2184	-0.3628	0.045	7.809e-16	0.6162	17783972	18788927	0.125823	-0.383266	0.0457643	1.5569e-16	-0.415553	0.03746	1.16599e-27	intron_variant	ENSG00000216490	0	5_prime_UTR_variant	chr19:18284651_G_T	0.999994	P13284	IFI30	ENSG00000216490		IFI30_NEX	0	rs273266|rs887945|rs4808758	Png_2021_NatComms|Folkersen_2020_NatMetab|Sun_2022_bioRxiv
IFNAR1	Olink Explore Expansion	Oncology_II	2	chr21:34723661_G_T	rs2243600	21	34723661	T	G	0.2514	0.0796	0.0464	0.08576	0.4804	34196734	35232168	0.260589	0.283363	0.0483942	6.17198e-09	-0.253893	0.041508	1.18203e-09	intron_variant	ENSG00000142166	0	intron_variant	chr21:34700505_A_G	1	P17181	IFNAR1	ENSG00000142166	9183-7		1	#N/A	#N/A
IFNAR1	Olink Explore Expansion	Oncology_II	1	chr21:34730954_A_G	rs2834202	21	34730954	A	G	0.7356	-0.3991	0.0443	2.094e-19	0.545	34196734	35232168	0.201041	-0.522933	0.047755	1.22037e-26	-0.46013	0.0400482	1.76127e-29	3_prime_UTR_variant	ENSG00000142166	0	3_prime_UTR_variant	chr21:34730954_A_G	1	P17181	IFNAR1	ENSG00000142166	9183-7		0	rs2843971|rs2834206	Zhang_2022_NatGet_EApop|Zhang_2022_NatGet_AApop
IFNGR2	Olink Explore 1536	Neurology	1	chr21:34787312_A_G	rs9808753	21	34787312	A	G	0.8569	-1.4014	0.0404	7.71e-264	0.2641	34275202	35351655	0.522927	-1.56606	0.0445379	9.69832e-186	1.53673	0.0384202	2.82003e-247	missense_variant	ENSG00000159128	1	missense_variant	chr21:34787312_A_G	1	P38484	IFNGR2	ENSG00000159128	8818-13|9180-6		0	rs9808753	Sun_2022_bioRxiv
IFNGR2	Olink Explore 1536	Neurology	2	chr21:34789695_C_G	rs7277808	21	34789695	C	G	0.4672	0.2706	0.0391	4.433e-12	0.832	34275202	35351655	0.120409	-0.194347	0.0309435	4.73346e-10	-0.219211	0.0268491	6.20872e-16	intron_variant	ENSG00000159128	0	3_prime_UTR_variant	chr21:34809693_C_T	0.921256	P38484	IFNGR2	ENSG00000159128	8818-13|9180-6		0	rs1059293	Sun_2022_bioRxiv
IGDCC4	Olink Explore Expansion	Cardiometabolic_II	1	chr15:65689267_C_T	rs12442757	15	65689267	T	C	0.8234	-0.3436	0.0483	1.182e-12	0.8929	65173802	66215410	0.414913	-0.353367	0.0482783	4.60677e-13	0.271731	0.0392758	6.43553e-12	missense_variant	ENSG00000103742	1	missense_variant	chr15:65689267_C_T	1	Q8TDY8	IGDCC4	ENSG00000103742	9793-145		1	#N/A	#N/A
IGDCC4	Olink Explore Expansion	Cardiometabolic_II	2	chr15:65801720_C_T	rs56362513	15	65801720	T	C	0.9829	-0.9591	0.1541	4.896e-10	0.8119	65173802	66215410	0.395715	-0.971481	0.153228	3.26748e-10	1.14887	0.129786	2.10557e-18	intron_variant	ENSG00000074603	0	intron_variant	chr15:65714008_C_G	0.737463	Q8TDY8	IGDCC4	ENSG00000103742	9793-145		0	rs191927852|rs77559483	Ferkingstad_2021_NatGen|Zhang_2022_NatGet_EApop|Gudjonsson_2022_NatComm|Pietzner_2021_Science
IGF2R	Olink Explore 1536	Neurology	2	chr6:160395286_D_I	rs71793166	6	160395286	D	I	0.0994	0.4488	0.0637	1.796e-12	0.8664	159890131	161034539	0.485654	0.541354	0.0613717	4.01763e-18	0.529778	0.0520642	1.19157e-23	intron_variant	ENSG00000197081	0	intron_variant	chr6:160402705_A_G	1	P11717	IGF2R	ENSG00000197081	16057-6	IGF2R_DEV	0	rs71793166|rs9346804|rs9346805|rs12202350|rs12216486|rs76778371|rs9457800|rs9457799|rs10455861	Ferkingstad_2021_NatGen|Zhang_2022_NatGet_EApop|Pietzner_2021_Science|Suhre_2017_NatComm|Gudjonsson_2022_NatComm|Sun_2022_bioRxiv
IGF2R	Olink Explore 1536	Neurology	1	chr6:160511354_A_G	rs1130861	6	160511354	A	G	0.1418	0.5389	0.0523	7.333e-25	0.5656	159890131	161034539	0.147077	0.61534	0.0516965	6.27695e-31	0.520146	0.0464226	3.63697e-28	intron_variant	ENSG00000197081	0	intron_variant	chr6:160518526_C_T	1	P11717	IGF2R	ENSG00000197081	16057-6	IGF2R_DEV	0	rs2282140|rs2297363|rs3777399|rs3777404|rs13207901	Zhang_2022_NatGet_EApop|Katz_2021_Circulation|Zhang_2022_NatGet_AApop|Ferkingstad_2021_NatGen|Suhre_2017_NatComm|Gudjonsson_2022_NatComm|Pietzner_2021_Science|Pietzner_2021_NatComm|Sun_2022_bioRxiv
IGFBP3	Olink Explore 1536	Cardiometabolic	1	chr7:45960645_C_G	rs2854746	7	45960645	C	G	0.4099	0.4622	0.0365	8.924e-37	0.112	45451949	46461473	0.990154	0.462706	0.0370817	1.18882e-33	0.446601	0.0312055	5.85031e-44	missense_variant	ENSG00000146674	1	missense_variant	chr7:45960645_C_G	1	P17936	IGFBP3	ENSG00000146674	2571-12	IGFBP3_CAR	0	rs2854746|rs924140|rs60843237,rs796823128|rs2949833|rs199696982|rs11977526	Ferkingstad_2021_NatGen|Zhang_2022_NatGet_EApop|Katz_2021_Circulation|Zhang_2022_NatGet_AApop|Suhre_2017_NatComm|Sun_2018_Nature|Pietzner_2021_Science|Pietzner_2021_NatComm|Gudjonsson_2022_NatComm|Sun_2022_bioRxiv
IGFBP7	Olink Explore 1536	Cardiometabolic	1	chr4:57941815_D_I	rs5858410	4	57941815	D	I	0.2171	0.3203	0.0423	3.67e-14	0.6566	57396939	58476551	0.205282	0.321939	0.042701	9.394e-14	-0.305592	0.0332933	1.22313e-19	intron_variant	ENSG00000163453	0	intron_variant	chr4:57954921_A_G	1	Q16270	IGFBP7	ENSG00000163453	3320-49	IGFBP_7_CAR3	0	rs10013945|rs1714014|rs1718860|rs10866442|rs11133477|rs2412776|rs6827768|rs1718849|rs4508955	Ferkingstad_2021_NatGen|Katz_2021_Circulation|Zhang_2022_NatGet_AApop|Zhang_2022_NatGet_EApop|Suhre_2017_NatComm|Pietzner_2021_Science|Pietzner_2021_NatComm|Gudjonsson_2022_NatComm|Sun_2018_Nature|Sun_2022_bioRxiv
IGFBPL1	Olink Explore 1536	Cardiometabolic	1	chr9:38381288_A_G	rs28759073	9	38381288	A	G	0.3089	-0.2802	0.0393	9.59e-13	0.8024	37908991	38924444	0.963118	-0.286061	0.0376099	5.76566e-14	-0.32676	0.0307474	1.38149e-25	downstream_gene_variant	ENSG00000223716	0	#N/A	#N/A	#N/A	Q8WX77	IGFBPL1	ENSG00000137142	7815-49	IGFBPL1_MET	0	rs7873652|rs10973772	Gilly_2020_NatComm|Sun_2022_bioRxiv
IGFBPL1	Olink Explore 1536	Cardiometabolic	2	chr9:38409232_A_G	rs7029786	9	38409232	A	G	0.6936	0.383	0.0368	2.202e-25	0.9628	37908991	38924444	0.0956335	0.40227	0.0358501	7.8825e-28	0.403207	0.0304702	4.03039e-38	intron_variant	ENSG00000137142	0	intron_variant	chr9:38423826_A_T	1	Q8WX77	IGFBPL1	ENSG00000137142	7815-49	IGFBPL1_MET	0	rs4878810|rs7857243	Gilly_2020_NatComm|Sun_2022_bioRxiv
IGFBPL1	Olink Explore 1536	Cardiometabolic	3	chr9:38413159_G_T	rs7018644	9	38413159	T	G	0.6231	-0.2133	0.0359	2.774e-09	0.9841	37908991	38924444	0.329505	-0.196781	0.034124	1.0327e-08	0.152156	0.0285478	1.11408e-07	intron_variant	ENSG00000137142	0	synonymous_variant	chr9:38424344_A_G	0.65429	Q8WX77	IGFBPL1	ENSG00000137142	7815-49	IGFBPL1_MET	0	rs13285086|rs2381871	Zhang_2022_NatGet_EApop|Gilly_2020_NatComm|Sun_2022_bioRxiv
IGSF21	Olink Explore Expansion	Cardiometabolic_II	2	chr1:18369052_D_I	rs540172136	1	18369052	D	I	0.2718	0.1317	0.0427	0.002048	0.1578	17934240	19204977	0.249688	0.253855	0.0450417	2.17763e-08	-0.119217	0.0393073	0.00245844	intergenic_variant	-	0	#N/A	#N/A	#N/A	Q96ID5	IGSF21	ENSG00000117154			1	#N/A	#N/A
IGSF21	Olink Explore Expansion	Cardiometabolic_II	1	chr1:18442395_D_I	rs781251554	1	18442395	D	I	0.6809	0.2321	0.0415	2.321e-08	0.5536	17934240	19204977	0.151981	0.321847	0.0441331	5.57229e-13	-0.197659	0.0380747	2.33791e-07	intron_variant	ENSG00000117154	0	intron_variant	chr1:18449524_A_G	1	Q96ID5	IGSF21	ENSG00000117154			1	#N/A	#N/A
IL10RB	Olink Explore 1536	Inflammation	1	chr21:34658980_D_I	rs8178517	21	34658980	D	I	0.542	-0.4938	0.0347	7.484e-46	0.7145	34138663	35169539	0.323102	-0.496143	0.0351079	5.29387e-42	0.527549	0.0291479	4.13244e-67	intron_variant	ENSG00000243646	0	intron_variant	chr21:34664968_C_T	1	Q08334	IL10RB	ENSG00000243646	2631-50	IL_10RB_INF	0	rs4455239|rs2507737|rs2515717|rs2248118|rs68187568|rs735299|rs2247960	Ferkingstad_2021_NatGen|Katz_2021_Circulation|Zhang_2022_NatGet_AApop|Zhang_2022_NatGet_EApop|Pietzner_2021_NatComm|Pietzner_2021_Science|Sun_2022_bioRxiv
IL12A_IL12B	Olink Explore 1536	Oncology	1	chr5:158773117_A_G	rs4244437	5	158773117	A	G	0.6962	0.4787	0.04	5.148e-33	0.7813	158241791	159257895	0.228762	0.48975	0.0402558	3.66457e-32	0.528779	0.0337808	1.04867e-51	intron_variant	ENSG00000249738	0	#N/A	#N/A	#N/A	P29459_P29460	IL12B	ENSG00000113302	10365-132|10367-62|13733-5	IL12_NEU|IL_12B_INF	0	rs10043720|rs4244437|rs10045431|rs6556416|rs4921484|rs2901313	Ferkingstad_2021_NatGen|Zhang_2022_NatGet_EApop|Zhang_2022_NatGet_AApop|Katz_2021_Circulation|Pietzner_2021_NatComm|Sun_2018_Nature|Gudjonsson_2022_NatComm|Png_2021_NatComms|Pietzner_2021_Science|Sun_2022_bioRxiv
IL12B	Olink Explore 1536	Inflammation	1	chr5:158783223_G_T	rs6556411	5	158783223	T	G	0.6966	0.4882	0.0395	5.179e-35	0.7097	158241791	159257895	0.218598	0.500584	0.0398018	3.95532e-34	0.541983	0.0335104	7.54415e-55	intron_variant	ENSG00000249738	0	#N/A	#N/A	#N/A	P29460	IL12B	ENSG00000113302	10365-132|10367-62|13733-5	IL12_NEU|IL_12B_INF	0	rs10043720|rs4244437|rs10045431|rs6556416|rs4921484|rs2901313	Ferkingstad_2021_NatGen|Zhang_2022_NatGet_EApop|Zhang_2022_NatGet_AApop|Katz_2021_Circulation|Pietzner_2021_NatComm|Sun_2018_Nature|Gudjonsson_2022_NatComm|Png_2021_NatComms|Pietzner_2021_Science|Sun_2022_bioRxiv
IL12RB1	Olink Explore 1536	Inflammation	1	chr19:18188408_C_T	rs11575926	19	18188408	T	C	0.1739	-0.49	0.0496	5.514e-23	0.3159	17669805	18709754	0.48365	-0.493681	0.0499908	3.75097e-22	-0.530026	0.042081	7.56724e-35	missense_variant	ENSG00000096996	1	splice_acceptor_variant	chr19:18197744_A_T	0.772893	P42701	IL12RB1	ENSG00000096996	2632-5	IL12RB1_IMR	0	rs373654|rs845332|rs369378	Zhang_2022_NatGet_AApop|Pietzner_2021_NatComm|Sun_2022_bioRxiv
IL15RA	Olink Explore 1536	Inflammation	2	chr10:5996149_D_I	rs530226699	10	5996149	D	I	0.5494	0.262	0.0394	2.799e-11	0.1615	5490855	6520150	0.331334	0.288047	0.0383278	1.12014e-13	-0.24609	0.0315925	1.16026e-14	intron_variant	ENSG00000134470	0	3_prime_UTR_variant	chr10:5994694_A_C	0.754306	Q13261	IL15RA	ENSG00000134470	14054-17|3445-53	IL_15RA_INF	0	rs12260233|rs2228059	Ferkingstad_2021_NatGen|Zhang_2022_NatGet_EApop|Sun_2022_bioRxiv
IL15RA	Olink Explore 1536	Inflammation	1	chr10:6017555_D_I	rs8177639	10	6017555	D	I	0.5606	0.3108	0.0355	1.944e-18	0.9229	5490855	6520150	0.292395	0.33508	0.0350052	5.91729e-21	-0.282905	0.0312118	3.35978e-19	intron_variant	ENSG00000134470	0	intron_variant	chr10:6019248_C_T	1	Q13261	IL15RA	ENSG00000134470	14054-17|3445-53	IL_15RA_INF	0	rs2274034|rs8177590|rs8177636|rs8177631	Zhang_2022_NatGet_EApop|Sun_2022_bioRxiv
IL16	Olink Explore 1536	Inflammation	1	chr15:81599443_A_G	rs3926279	15	81599443	A	G	0.8997	0.7972	0.0599	1.893e-40	0.3479	80951916	82105104	0.0811972	0.806801	0.0610354	2.68708e-37	-0.698692	0.0527184	3.13292e-38	intron_variant	ENSG00000172349	1	missense_variant	chr15:81598269_G_T	0.99357	Q14005	IL16	ENSG00000172349	2774-10	IL16_CAR2	0	rs4778890|rs17875523|rs17875532|rs11556218|rs4778639|rs58754882|rs139879640	Zhang_2022_NatGet_EApop|Ferkingstad_2021_NatGen|Katz_2021_Circulation|Zhang_2022_NatGet_AApop|Gudjonsson_2022_NatComm|Pietzner_2021_Science|Pietzner_2021_NatComm|Sun_2018_Nature|Gilly_2020_NatComm|Folkersen_2017_PlosGen|Folkersen_2020_NatMetab|Sun_2022_bioRxiv
IL17D	Olink Explore 1536	Inflammation	2	chr13:21122432_A_G	rs9579887	13	21122432	A	G	0.9159	-0.6352	0.0644	6.074e-23	0.9386	20776266	21797237	0.09856	-0.398987	0.066733	2.97575e-09	0.457377	0.0594123	2.31992e-14	intergenic_variant	-	0	upstream_gene_variant	chr13:21276083_A_G	0.848472	Q8TAD2	IL17D	ENSG00000172458	4136-40	IL_17D_CAR2	1	#N/A	#N/A
IL17D	Olink Explore 1536	Inflammation	1	chr13:21361513_C_T	rs4146442	13	21361513	T	C	0.3228	0.4954	0.0365	5.807e-42	0.356	20776266	21797237	0.641625	0.41483	0.0390584	3.17067e-25	-0.314435	0.0338937	5.10836e-20	intron_variant	ENSG00000132953	0	#N/A	#N/A	#N/A	Q8TAD2	IL17D	ENSG00000172458	4136-40	IL_17D_CAR2	0	rs2314235	Sun_2022_bioRxiv
IL17RA	Olink Explore 1536	Neurology	4	chr22:17586583_C_G	rs2241047	22	17586583	C	G	0.4934	-0.7356	0.0337	1.68e-105	0.08402	17065844	18096583	0.612372	-0.777265	0.0309876	1.51436e-111	0.789776	0.0254268	3.46151e-168	intron_variant	ENSG00000177663	0	intron_variant	chr22:17586715_D_I	1	Q96F46	IL17RA	ENSG00000177663	2992-59	IL_17RA_CAR3	0	rs2241047|rs4819959|rs397780227	Ferkingstad_2021_NatGen|Zhang_2022_NatGet_EApop|Pietzner_2021_NatComm|Gudjonsson_2022_NatComm|Pietzner_2021_Science|Sun_2018_Nature|Gilly_2020_NatComm|Sun_2022_bioRxiv
IL17RA	Olink Explore 1536	Neurology	2	chr22:17587975_A_G	rs6518661	22	17587975	A	G	0.3662	-0.1905	0.0431	1.002e-05	0.8242	17065844	18096583	1	-0.534531	0.0320636	3.58433e-56	-0.558186	0.0254876	7.24314e-94	intron_variant	ENSG00000177663	0	synonymous_variant	chr22:17589567_C_T	0.602966	Q96F46	IL17RA	ENSG00000177663	2992-59	IL_17RA_CAR3	0	rs34484815|rs6518661	Zhang_2022_NatGet_AApop|Zhang_2022_NatGet_EApop|Ferkingstad_2021_NatGen|Pietzner_2021_Science|Sun_2022_bioRxiv
IL17RA	Olink Explore 1536	Neurology	3	chr22:17589152_G_T	rs41372049	22	17589152	T	G	0.8469	0.6446	0.0522	4.986e-35	0.09765	17065844	18096583	1	0.534885	0.0434825	8.45317e-33	-0.634651	0.0352543	1.84389e-66	intron_variant	ENSG00000177663	0	3_prime_UTR_variant	chr22:17594216_A_G	0.894645	Q96F46	IL17RA	ENSG00000177663	2992-59	IL_17RA_CAR3	0	rs41372049|rs9605216	Zhang_2022_NatGet_EApop|Sun_2022_bioRxiv
IL17RA	Olink Explore 1536	Neurology	1	chr22:17592020_A_G	rs141573482	22	17592020	A	G	0.9941	-2.737	0.2816	2.493e-22	0.8869	17065844	18096583	1	-3.52885	0.207278	2.90041e-58	3.53026	0.221741	2.63446e-53	3_prime_UTR_variant	ENSG00000177663	0	3_prime_UTR_variant	chr22:17592020_A_G	1	Q96F46	IL17RA	ENSG00000177663	2992-59	IL_17RA_CAR3	0	rs113860540|rs141573482	Ferkingstad_2021_NatGen|Zhang_2022_NatGet_AApop|Gilly_2020_NatComm|Sun_2022_bioRxiv
IL17RB	Olink Explore 1536	Inflammation	1	chr3:53877149_G_T	rs6445607	3	53877149	T	G	0.6158	-0.801	0.0333	5.53e-128	0.1502	53380607	54399827	0.681838	-0.725515	0.0328146	7.34151e-91	-0.713374	0.027931	4.3945e-122	intron_variant	ENSG00000016391	0	synonymous_variant	chr3:53883722_C_G	0.853409	Q9NRM6	IL17RB	ENSG00000056736	6262-14	IL17RB_CRG	0	rs6445607|rs35518479	Katz_2021_Circulation|Pietzner_2021_NatComm|Sun_2022_bioRxiv
IL17RB	Olink Explore 1536	Inflammation	2	chr3:53892830_C_T	rs2232346	3	53892830	T	C	0.9712	-1.3877	0.1139	4.027e-34	0.4323	53380607	54399827	0.513055	-1.06545	0.0972736	1.18413e-26	1.06026	0.0736291	1.88774e-44	missense_variant	ENSG00000056736	1	missense_variant	chr3:53892830_C_T	1	Q9NRM6	IL17RB	ENSG00000056736	6262-14	IL17RB_CRG	0	rs2232346	Sun_2018_Nature|Sun_2022_bioRxiv
IL17RB	Olink Explore 1536	Inflammation	3	chr3:53904861_C_T	rs78045609	3	53904861	T	C	0.0103	1.262	0.1945	8.731e-11	0.1483	53380607	54399827	0.156225	0.940687	0.1571	2.82143e-09	0.562525	0.154697	0.0002848	intron_variant	ENSG00000113812	1	missense_variant	chr3:53889368_A_G	0.999853	Q9NRM6	IL17RB	ENSG00000056736	6262-14	IL17RB_CRG	0	rs141903207	Sun_2022_bioRxiv
IL18R1	Olink Explore 1536	Inflammation	3	chr2:102960487_C_T	rs13007174	2	102960487	T	C	0.9032	0.6648	0.0626	2.607e-26	0.6832	102427989	103515218	0.0738373	0.364348	0.056224	1.34352e-10	-0.262755	0.0472609	3.13241e-08	intron_variant	ENSG00000115602	0	intron_variant	chr2:102987213_A_G	0.97676	Q13478	IL18R1	ENSG00000115604	14079-14	IL_18R1_INF	0	rs13014644|rs4134504|rs13006323|rs13012000	Ferkingstad_2021_NatGen|Zhang_2022_NatGet_EApop|Zhang_2022_NatGet_AApop|Gudjonsson_2022_NatComm|Pietzner_2021_Science|Sun_2022_bioRxiv
IL18R1	Olink Explore 1536	Inflammation	1	chr2:103007623_A_G	rs3860444	2	103007623	A	G	0.2437	0.8896	0.0388	3.01e-116	0.9447	102427989	103515218	0.0821689	0.94203	0.0417329	5.05581e-94	-0.934057	0.0349691	1.41301e-131	intron_variant	ENSG00000115604	0	3_prime_UTR_variant	chr2:103014696_C_T	0.995819	Q13478	IL18R1	ENSG00000115604	14079-14	IL_18R1_INF	0	rs11676124|rs6727306|rs11465583|rs6733346|rs1861246|rs1573895|rs2001461|rs1420106|rs2058622|rs2041740	Ferkingstad_2021_NatGen|Zhang_2022_NatGet_EApop|Zhang_2022_NatGet_AApop|Katz_2021_Circulation|Gudjonsson_2022_NatComm|Pietzner_2021_Science|Pietzner_2021_NatComm|Sun_2018_Nature|Suhre_2017_NatComm|Sun_2022_bioRxiv
IL18R1	Olink Explore 1536	Inflammation	2	chr2:103050862_D_I	rs77233813	2	103050862	D	I	0.7007	0.0276	0.0425	0.5169	0.8176	102427989	103515218	0.0327649	-0.215129	0.0383141	2.45248e-08	0.223214	0.0334723	3.47948e-11	intron_variant	ENSG00000115607	1	splice_region_variant	chr2:102984279_C_T	0.610142	Q13478	IL18R1	ENSG00000115604	14079-14	IL_18R1_INF	0	rs13020553|rs1420101|rs12470864|rs2287034	Ferkingstad_2021_NatGen|Zhang_2022_NatGet_AApop|Pietzner_2021_NatComm|Folkersen_2017_PlosGen|Gilly_2020_NatComm|Folkersen_2020_NatMetab|Sun_2022_bioRxiv
IL19	Olink Explore 1536	Cardiometabolic	1	chr1:207015957_C_T	rs2243191	1	207015957	T	C	0.2217	-0.3759	0.0448	5.041e-17	0.5314	206472215	207516324	0.895267	-0.371938	0.0452481	5.32146e-16	0.37321	0.0391913	5.54443e-21	missense_variant	ENSG00000142224	1	missense_variant	chr1:207015957_C_T	1	Q9UHD0	IL19	ENSG00000142224	3035-80		0	rs2056226|rs2243191	Sun_2022_bioRxiv
IL1R2	Olink Explore 1536	Inflammation	1	chr2:102618370_A_G	rs4851526	2	102618370	A	G	0.6101	0.4759	0.0391	5.247e-34	0.6186	102108306	103145006	0.175614	0.484926	0.039446	9.10674e-33	-0.443506	0.0329281	2.27527e-39	intron_variant	ENSG00000115590	0	intron_variant	chr2:102623875_C_T	1	P27930	IL1R2	ENSG00000115590	14133-93	IL_1RT2_CAR3	0	rs4851521|rs2310170|rs7561191|rs7561460|rs3218848	Ferkingstad_2021_NatGen|Zhang_2022_NatGet_EApop|Zhang_2022_NatGet_AApop|Gudjonsson_2022_NatComm|Pietzner_2021_Science|Pietzner_2021_NatComm|Sun_2018_Nature|Gilly_2020_NatComm|Sun_2022_bioRxiv
IL1RAP	Olink Explore 1536	Neurology	3	chr3:190333876_A_G	rs9290939	3	190333876	A	G	0.0652	0.03	0.0813	0.7122	0.2961	189731840	190875843	0.136126	0.328287	0.0545669	2.38078e-09	0.323515	0.0417049	1.48433e-14	intron_variant	ENSG00000196083	0	intron_variant	chr3:190342705_A_G	1	Q9NPH3	IL1RAP	ENSG00000196083	14048-7		0	rs9824565|rs56823006|rs112042661	Zhang_2022_NatGet_EApop|Zhang_2022_NatGet_AApop|Pietzner_2021_Science|Sun_2022_bioRxiv
IL1RAP	Olink Explore 1536	Neurology	1	chr3:190346658_A_T	rs1024941	3	190346658	A	T	0.8548	-1.3647	0.0378	1.53e-285	0.4735	189731840	190875843	0.0519262	-1.39811	0.036493	4.21285e-209	-1.4675	0.0316295	1.70649e-304	intron_variant	ENSG00000196083	0	intron_variant	chr3:190314270_C_T	1	Q9NPH3	IL1RAP	ENSG00000196083	14048-7		0	rs11927365|rs6444442|rs2885373|rs724609|rs7642797|rs34908328|rs1024948	Zhang_2022_NatGet_EApop|Katz_2021_Circulation|Ferkingstad_2021_NatGen|Zhang_2022_NatGet_AApop|Gudjonsson_2022_NatComm|Pietzner_2021_Science|Sun_2018_Nature|Suhre_2017_NatComm|Sun_2022_bioRxiv
IL1RAP	Olink Explore 1536	Neurology	2	chr3:190360085_A_G	rs67564087	3	190360085	A	G	0.8304	0.3493	0.0519	1.703e-11	0.2674	189731840	190875843	0.617335	0.320771	0.0353074	4.27565e-19	-0.317192	0.0289877	5.58895e-27	intron_variant	ENSG00000196083	0	synonymous_variant	chr3:190363594_A_G	0.892249	Q9NPH3	IL1RAP	ENSG00000196083	14048-7		0	rs67249092|rs9831803|rs7628357|rs34879831|rs67564087	Ferkingstad_2021_NatGen|Zhang_2022_NatGet_EApop|Zhang_2022_NatGet_AApop|Gudjonsson_2022_NatComm|Pietzner_2021_Science|Sun_2022_bioRxiv
IL1RL1	Olink Explore 1536	Cardiometabolic	3	chr2:102926362_A_G	rs12470864	2	102926362	A	G	0.3891	-0.6897	0.0319	2.09e-103	0.9365	102427962	103468497	0.179778	-0.755018	0.0332731	7.75185e-95	-0.782244	0.0285293	2.10295e-137	upstream_gene_variant	ENSG00000115602	0	intron_variant	chr2:102964861_C_T	0.999302	Q01638	IL1RL1	ENSG00000115602	4234-8	ST2_CAR3	0	rs10179654|rs13020553|rs1420101|rs1921622|rs12470864|rs12712135|rs548495874|rs2287034	Katz_2021_Circulation|Ferkingstad_2021_NatGen|Zhang_2022_NatGet_AApop|Zhang_2022_NatGet_EApop|Pietzner_2021_NatComm|Pietzner_2021_Science|Sun_2018_Nature|Suhre_2017_NatComm|Folkersen_2017_PlosGen|Gilly_2020_NatComm|Folkersen_2020_NatMetab|Sun_2022_bioRxiv
IL1RL1	Olink Explore 1536	Cardiometabolic	1	chr2:102957291_A_G	rs13029918	2	102957291	A	G	0.9699	1.3721	0.104	1.027e-39	0.1225	102427962	103468497	1	0.977718	0.0899622	2.76829e-26	-0.972052	0.0739402	1.13941e-37	splice_region_variant	ENSG00000115602	1	splice_region_variant	chr2:102957291_A_G	1	Q01638	IL1RL1	ENSG00000115602	4234-8	ST2_CAR3	0	rs13029918|rs12997015	Zhang_2022_NatGet_EApop|Gudjonsson_2022_NatComm|Pietzner_2021_Science|Suhre_2017_NatComm|Gilly_2020_NatComm|Sun_2022_bioRxiv
IL1RL1	Olink Explore 1536	Cardiometabolic	2	chr2:102960824_A_G	rs2160203	2	102960824	A	G	0.7747	-0.0275	0.0446	0.5381	0.1714	102427962	103468497	1	0.368081	0.0384342	5.68396e-21	-0.340888	0.0324795	5.15988e-25	intron_variant	ENSG00000115602	0	intron_variant	chr2:102960824_A_G	1	Q01638	IL1RL1	ENSG00000115602	4234-8	ST2_CAR3	0	rs2160203|rs4311080	Gudjonsson_2022_NatComm|Folkersen_2020_NatMetab
IL1RL2	Olink Explore 1536	Inflammation	1	chr2:102778461_C_T	rs3917265	2	102778461	T	C	0.4611	0.4414	0.0376	8.336e-32	0.7159	102303433	103356462	0.99312	0.452364	0.0377516	2.66077e-31	-0.401984	0.0316812	2.56554e-35	intron_variant	ENSG00000115594	0	intron_variant	chr2:102816695_C_T	0.601805	Q9HB29	IL1RL2	ENSG00000115598	2994-71	IL1RL2_CAR2	0	rs3917265|rs1960510|rs1922291|rs2110726	Ferkingstad_2021_NatGen|Zhang_2022_NatGet_EApop|Gudjonsson_2022_NatComm|Pietzner_2021_NatComm|Suhre_2017_NatComm|Pietzner_2021_Science|Gilly_2020_NatComm|Sun_2022_bioRxiv
IL1RN	Olink Explore 1536	Inflammation	1	chr2:113867288_C_T	rs55709272	2	113867288	T	C	0.5562	0.2427	0.0378	1.426e-10	0.07245	113364791	114391593	0.371308	0.242883	0.0384161	3.64704e-10	-0.236503	0.0332245	1.60334e-12	upstream_gene_variant	ENSG00000136689	0	intron_variant	chr2:113869233_C_T	0.849907	P18510	IL1RN	ENSG00000136689	5353-89	IL_1ra_CAR2	0	chr2:113080568|rs6734238|rs55709272	Ferkingstad_2021_NatGen|Zhang_2022_NatGet_AApop|Zhang_2022_NatGet_EApop|Katz_2021_Circulation|Pietzner_2021_Science|Pietzner_2021_NatComm|Folkersen_2020_NatMetab|Sun_2022_bioRxiv
IL22RA1	Olink Explore 1536	Inflammation	1	chr1:24451085_A_T	rs7355101	1	24451085	A	T	0.8131	0.3311	0.0502	4.352e-11	0.4521	23946261	24969611	0.200885	0.349647	0.0507074	8.7413e-12	-0.285545	0.0418816	1.2777e-11	intron_variant	ENSG00000142677	1	missense_variant	chr1:24454688_C_T	0.801361	Q8N6P7	IL22RA1	ENSG00000142677	3620-67	IL_22_RA1_INF	0	rs7355101	Sun_2022_bioRxiv
IL2RA	Olink Explore 1536	Cardiometabolic	2	chr10:6060630_C_T	rs12722587	10	6060630	T	C	0.1798	-0.4955	0.0483	1.124e-24	1	5552652	6604288	0.156834	-0.398713	0.0455812	7.42662e-18	-0.459353	0.0359263	8.20665e-36	intron_variant	ENSG00000134460	0	intron_variant	chr10:6083292_A_G	1	P01589	IL2RA	ENSG00000134460	3151-6	IL2_RA_CAR3	0	rs12722588|rs12722489|rs7093069	Zhang_2022_NatGet_EApop|Ferkingstad_2021_NatGen|Gilly_2020_NatComm|Sun_2022_bioRxiv
IL2RA	Olink Explore 1536	Cardiometabolic	1	chr10:6095928_A_C	rs12722497	10	6095928	A	C	0.0977	0.8673	0.0581	1.974e-50	0.6637	5552652	6604288	0.999936	0.793891	0.0573034	1.51712e-40	0.816927	0.0502727	2.58375e-55	intron_variant	ENSG00000134460	0	intron_variant	chr10:6082558_C_T	1	P01589	IL2RA	ENSG00000134460	3151-6	IL2_RA_CAR3	0	chr10:6053965|rs12722497	Ferkingstad_2021_NatGen|Zhang_2022_NatGet_EApop|Pietzner_2021_NatComm|Gilly_2020_NatComm|Sun_2022_bioRxiv
IL31RA	Olink Explore Expansion	Inflammation_II	4	chr5:55057369_D_I	rs11404529	5	55057369	D	I	0.6902	0.0355	0.0448	0.4281	0.634	54647207	55718678	0.0638239	0.24933	0.039369	3.41504e-10	-0.102652	0.0325372	0.00163349	intron_variant	ENSG00000152670	0	synonymous_variant	chr5:55155402_C_T	0.708271	Q8NI17	IL31RA	ENSG00000164509	8273-84		1	#N/A	#N/A
IL31RA	Olink Explore Expansion	Inflammation_II	2	chr5:55178976_A_G	rs13184107	5	55178976	A	G	0.0332	-0.9361	0.1109	3.182e-17	0.5745	54647207	55718678	0.975828	-0.624029	0.100103	6.33531e-10	-0.69504	0.0757629	1.27974e-19	missense_variant	ENSG00000164509	1	missense_variant	chr5:55178976_A_G	1	Q8NI17	IL31RA	ENSG00000164509	8273-84		1	#N/A	#N/A
IL31RA	Olink Explore Expansion	Inflammation_II	3	chr5:55207012_D_I	rs35223470	5	55207012	D	I	0.6974	0.6181	0.0406	2.88e-52	0.3918	54647207	55718678	0.161863	0.539445	0.0407391	2.11065e-37	-0.594727	0.0322322	1.91214e-69	intron_variant	ENSG00000164509	1	missense_variant	chr5:55206444_A_G	0.998434	Q8NI17	IL31RA	ENSG00000164509	8273-84		1	#N/A	#N/A
IL31RA	Olink Explore Expansion	Inflammation_II	1	chr5:55210702_C_T	rs17701253	5	55210702	T	C	0.0594	1.1924	0.0806	1.587e-49	0.6901	54647207	55718678	1	1.06279	0.0755068	1.08159e-41	0.979777	0.0586988	4.80228e-58	synonymous_variant	ENSG00000164509	0	synonymous_variant	chr5:55210702_C_T	1	Q8NI17	IL31RA	ENSG00000164509	8273-84		1	#N/A	#N/A
IL32	Olink Explore 1536	Inflammation	1	chr16:3115272_C_T	rs45499297	16	3115272	T	C	0.8909	0.4357	0.0634	6.162e-12	0.3609	2615298	3631908	0.636451	0.445613	0.0638998	5.13616e-12	-0.381362	0.0542062	2.86685e-12	upstream_gene_variant	ENSG00000008517	0	upstream_gene_variant	chr16:3112025_A_G	1	P24001	IL32	ENSG00000008517	9051-13	IL32_NEX	0	rs45499297|rs7189214	Png_2021_NatComms|Sun_2022_bioRxiv
IL34	Olink Explore 1536	Neurology	2	chr16:70690511_C_T	rs118062333	16	70690511	T	C	0.997	-2.3532	0.3614	7.424e-11	0.847	70113798	71194585	0.999649	-2.32225	0.275693	1.05417e-16	1.45019	0.271205	1.014e-07	missense_variant	ENSG00000157368	1	missense_variant	chr16:70690511_C_T	1	Q6ZMJ4	IL34	ENSG00000157368	4556-10		0	rs118062333	Sun_2022_bioRxiv
IL34	Olink Explore 1536	Neurology	3	chr16:70690989_C_G	rs8046424	16	70690989	C	G	0.4821	-0.4896	0.0381	9.466e-38	0.8126	70113798	71194585	0.976535	-0.2705	0.0319692	7.76141e-17	-0.249481	0.0280542	1.48454e-18	missense_variant	ENSG00000157368	1	missense_variant	chr16:70690989_C_G	1	Q6ZMJ4	IL34	ENSG00000157368	4556-10		0	rs8046424	Sun_2022_bioRxiv
IL34	Olink Explore 1536	Neurology	1	chr16:70694000_A_C	rs4985556	16	70694000	A	C	0.1218	-1.2874	0.0477	3.51e-160	0.7659	70113798	71194585	1	-1.19292	0.0475111	9.64723e-112	-1.28636	0.0445372	1.24746e-149	stop_gained	ENSG00000157368	1	stop_gained	chr16:70694000_A_C	1	Q6ZMJ4	IL34	ENSG00000157368	4556-10		0	rs4985556	Sun_2022_bioRxiv
IL4R	Olink Explore 1536	Inflammation	1	chr16:27332334_A_G	rs7187471	16	27332334	A	G	0.406	-0.3582	0.0382	7.65e-21	0.5785	26824989	27876099	0.236023	-0.375598	0.0386069	1.4363e-21	0.415126	0.0315332	9.10556e-38	intron_variant	ENSG00000077238	0	intron_variant	chr16:27349266_D_I	1	P24394	IL4R	ENSG00000077238	3055-54	IL_4RA_CAR2	0	rs8060025	Sun_2022_bioRxiv
IL5RA	Olink Explore 1536	Inflammation	2	chr3:3142735_A_T	rs13090113	3	3142735	A	T	0.0608	-0.5389	0.0812	3.159e-11	0.5669	2611233	3668297	0.539994	-0.511651	0.0805664	3.05566e-10	-0.403482	0.0657302	1.03425e-09	intron_variant	ENSG00000091181	0	intron_variant	chr3:3143164_A_T	1	Q01344	IL5RA	ENSG00000091181	13686-2	IL_5R_alpha_NEU	0	rs13090113|rs6808454|rs13097407	Zhang_2022_NatGet_EApop|Ferkingstad_2021_NatGen|Pietzner_2021_Science|Sun_2022_bioRxiv
IL5RA	Olink Explore 1536	Inflammation	1	chr3:3150964_A_G	rs77400868	3	3150964	A	G	0.8639	-0.449	0.0577	7.48e-15	0.3591	2611233	3668297	0.999879	-0.44224	0.0574004	2.77738e-14	0.474868	0.0484518	4.23104e-22	intron_variant	ENSG00000091181	0	intron_variant	chr3:3150964_A_G	1	Q01344	IL5RA	ENSG00000091181	13686-2	IL_5R_alpha_NEU	0	rs77400868	Ferkingstad_2021_NatGen|Zhang_2022_NatGet_EApop|Gudjonsson_2022_NatComm|Pietzner_2021_Science|Sun_2018_Nature|Pietzner_2021_NatComm|Sun_2022_bioRxiv
IL6R	Olink Explore 1536	Cardiometabolic	1	chr1:154426264_C_T	rs4129267	1	154426264	T	C	0.4162	1.1081	0.0243	0	0.2033	153877669	154941926	0.723049	1.23585	0.0245962	3.98941e-295	1.24932	0.0208133	0	intron_variant	ENSG00000160712	1	missense_variant	chr1:154426970_A_C	0.991565	P08887	IL6R	ENSG00000160712	15602-43	IL_6RA_CAR3	0	rs34722852,rs397863055|rs12730935|rs7529229|rs12126142|rs4129267|rs2228145|rs12133641|rs61812598|rs12403159	Ferkingstad_2021_NatGen|Zhang_2022_NatGet_EApop|Katz_2021_Circulation|Zhang_2022_NatGet_AApop|Pietzner_2021_NatComm|Gudjonsson_2022_NatComm|Pietzner_2021_Science|Suhre_2017_NatComm|Sun_2018_Nature|Folkersen_2017_PlosGen|Gilly_2020_NatComm|Folkersen_2020_NatMetab|Sun_2022_bioRxiv
IL6R	Olink Explore 1536	Cardiometabolic	2	chr1:154426947_A_T	rs4845374	1	154426947	A	T	0.1681	-0.2123	0.0538	7.882e-05	0.5012	153877669	154941926	0.263389	0.390329	0.0329361	1.09187e-30	0.399997	0.0273402	9.46393e-46	intron_variant	ENSG00000160712	0	synonymous_variant	chr1:154401679_A_G	0.957952	P08887	IL6R	ENSG00000160712	15602-43	IL_6RA_CAR3	0	rs61812592|rs4845374|rs61812626|rs7553602|rs61811362|rs4845648|rs61812599	Zhang_2022_NatGet_EApop|Zhang_2022_NatGet_AApop|Ferkingstad_2021_NatGen|Gudjonsson_2022_NatComm|Sun_2022_bioRxiv
IL7R	Olink Explore 1536	Neurology	1	chr5:35874575_C_T	rs6897932	5	35874575	T	C	0.2719	-0.8416	0.0374	4.39e-112	0.2604	35352797	36379705	0.527752	-0.946617	0.0402586	1.55952e-100	-0.925589	0.0360217	2.44487e-123	missense_variant	ENSG00000168685	1	missense_variant	chr5:35874575_C_T	1	P16871	IL7R	ENSG00000168685	5089-11	IL7R_CAR	0	rs11742270|rs35467801|rs10214237|rs6871748|rs10214273	Pietzner_2021_NatComm|Sun_2022_bioRxiv
IL7R	Olink Explore 1536	Neurology	2	chr5:35892550_A_T	rs113177590	5	35892550	A	T	0.3184	0.1313	0.0434	0.002499	0.8671	35352797	36379705	0.137129	-0.230474	0.0393026	5.86005e-09	0.16018	0.0333035	1.64458e-06	downstream_gene_variant	ENSG00000248349	1	missense_variant	chr5:35861068_C_T	0.887649	P16871	IL7R	ENSG00000168685	5089-11	IL7R_CAR	0	rs1494558	Katz_2021_Circulation|Sun_2022_bioRxiv
IMPA1	Olink Explore 1536	Neurology	1	chr8:82570631_C_T	rs1058401	8	82570631	T	C	0.292	-0.3805	0.0433	1.635e-18	0.9334	82070196	83098928	0.262392	-0.405055	0.0437536	9.57582e-20	-0.288794	0.0363237	3.34873e-15	downstream_gene_variant	ENSG00000133731	0	intron_variant	chr8:82597496_D_I	1	P29218	IMPA1	ENSG00000133731	17796-15	IMPA1_NEX	0	rs2142316|rs2955030|rs1967328	Zhang_2022_NatGet_EApop|Pietzner_2021_NatComm|Pietzner_2021_Science|Png_2021_NatComms|Sun_2022_bioRxiv
INHBB	Olink Explore Expansion	Inflammation_II	1	chr2:121306440_A_G	rs17050272	2	121306440	A	G	0.4212	0.3213	0.0359	3.242e-19	0.3617	120603719	121609384	0.699322	0.317153	0.0365271	1.27056e-17	0.390852	0.0298229	1.84791e-37	upstream_gene_variant	ENSG00000237614	0	#N/A	#N/A	#N/A	P09529	INHBB	ENSG00000163083	13676-46|16746-12|8467-9		0	rs17050272	Zhang_2022_NatGet_AApop|Ferkingstad_2021_NatGen|Zhang_2022_NatGet_EApop|Gudjonsson_2022_NatComm|Pietzner_2021_Science
INHBC	Olink Explore 1536	Neurology	1	chr12:57735045_A_G	rs11609805	12	57735045	A	G	0.2249	-0.6654	0.0417	2.718e-57	0.3265	57328543	58344611	0.0962876	-0.664446	0.0422266	8.80963e-51	-0.642744	0.0330509	3.04809e-76	intron_variant	ENSG00000179912	1	missense_variant	chr12:57843711_A_G	0.971471	P55103	INHBC	ENSG00000175189	15686-49|18814-21|6408-2	INHBC_DEV	0	rs68147365|rs141913606|rs73119306|rs61352607|rs3741414|rs540730|rs2229357|rs7971133|rs7974833|rs7484541|rs11172147|rs11614506|rs12315434	Ferkingstad_2021_NatGen|Zhang_2022_NatGet_AApop|Gudjonsson_2022_NatComm|Pietzner_2021_NatComm|Pietzner_2021_Science|Sun_2018_Nature|Folkersen_2020_NatMetab|Sun_2022_bioRxiv
IQGAP2	Olink Explore 1536	Oncology	1	chr5:75932869_C_T	rs2910819	5	75932869	T	C	0.6015	0.2439	0.0402	1.256e-09	0.6778	75199074	76503957	0.0396109	0.239266	0.040508	4.56354e-09	0.168999	0.034874	1.37413e-06	synonymous_variant	ENSG00000145703	1	missense_variant	chr5:75948650_A_G	0.998197	Q13576	IQGAP2	ENSG00000145703		IQGAP2_CRG	0	rs2909889	Sun_2022_bioRxiv
ISLR2	Olink Explore 1536	Neurology	1	chr15:74485762_G_T	rs12915891	15	74485762	T	G	0.2221	0.2818	0.0477	3.461e-09	0.5859	73892652	74930881	0.095378	0.289198	0.0481873	2.59835e-09	0.240628	0.039421	1.27749e-09	intron_variant	ENSG00000137868	0	#N/A	#N/A	#N/A	Q6UXK2	ISLR2	ENSG00000167178	13124-20	ISLR2_NEX	0	rs561185212|rs351242|rs11855667|rs409856|rs11854957|rs34868798	Ferkingstad_2021_NatGen|Zhang_2022_NatGet_AApop|Zhang_2022_NatGet_EApop|Gudjonsson_2022_NatComm|Pietzner_2021_Science|Png_2021_NatComms|Sun_2022_bioRxiv
ITGA11	Olink Explore 1536	Inflammation	1	chr15:68625689_G_T	rs28672317	15	68625689	T	G	0.8768	0.3631	0.0616	3.698e-09	0.3684	68094050	69224501	0.492512	0.366707	0.0624023	5.44824e-09	-0.249875	0.0538965	3.81868e-06	intron_variant	ENSG00000137809	1	missense_variant	chr15:68628163_C_T	0.737535	Q9UKX5	ITGA11	ENSG00000137809		ITGA11_IMR	0	rs2306022	Sun_2022_bioRxiv
ITGA2	Olink Explore Expansion	Inflammation_II	1	chr5:52261260_D_I	rs35970052	5	52261260	D	I	0.295	0.5813	0.0411	1.78e-45	0.2015	51785156	52890609	0.606875	0.592643	0.041686	1.90707e-42	-0.539351	0.0337856	1.4221e-53	intron_variant	ENSG00000249899	0	upstream_gene_variant	chr5:52280671_A_G	0.894192	P17301	ITGA2	ENSG00000164171	15603-20		0	rs13186378|rs543419678,rs5867853|rs181769|rs7035|rs246521	Zhang_2022_NatGet_EApop|Ferkingstad_2021_NatGen|Pietzner_2021_Science|Sun_2022_bioRxiv
ITGB1	Olink Explore 1536	Cardiometabolic	1	chr10:33736172_A_T	rs66705790	10	33736172	A	T	0.9066	-0.3758	0.0667	1.725e-08	0.567	32689247	33794720	0.315101	-0.378309	0.0673825	2.45906e-08	-0.0147071	0.0560728	0.793133	intergenic_variant	-	0	#N/A	#N/A	#N/A	P05556	ITGB1	ENSG00000150093	3503-4	ITGB1_DEV	1	#N/A	#N/A
ITGB6	Olink Explore 1536	Inflammation	1	chr2:160997746_A_G	rs3796103	2	160997746	A	G	0.6924	0.2925	0.0396	1.464e-13	0.4791	160456177	161628399	0.0674634	0.301625	0.0399373	8.53517e-14	0.284124	0.0324076	4.34102e-18	intron_variant	ENSG00000115221	0	intron_variant	chr2:161075219_A_C	1	P18564	ITGB6	ENSG00000115221	7737-76	ITGB6_IMR	0	rs2667031|rs144674197|rs2925760	Zhang_2022_NatGet_EApop|Sun_2022_bioRxiv
ITGBL1	Olink Explore Expansion	Cardiometabolic_II	1	chr13:101964088_C_T	rs12019484	13	101964088	T	C	0.6724	0.173	0.0411	2.535e-05	0.5354	101604966	102875456	0.513876	0.22448	0.0402806	3.10539e-08	-0.313468	0.0321226	6.29224e-22	intron_variant	ENSG00000102452	0	#N/A	#N/A	#N/A	O95965	ITGBL1	ENSG00000198542			1	#N/A	#N/A
ITGBL1	Olink Explore Expansion	Cardiometabolic_II	2	chr13:102157476_A_C	rs1335591	13	102157476	A	C	0.8448	-0.4164	0.0512	4.424e-16	0.7321	101604966	102875456	0.233301	-0.488392	0.0511825	7.78217e-21	-0.490606	0.0416221	6.95366e-31	intron_variant	ENSG00000198542	0	intron_variant	chr13:102191606_A_G	1	O95965	ITGBL1	ENSG00000198542			1	#N/A	#N/A
ITGBL1	Olink Explore Expansion	Cardiometabolic_II	3	chr13:102342741_A_G	rs3783222	13	102342741	A	G	0.6317	0.255	0.037	5.222e-12	0.8578	101604966	102875456	0.54833	0.260799	0.0361214	9.31423e-13	-0.154238	0.0312624	8.8576e-07	intron_variant	ENSG00000198542	0	intron_variant	chr13:102311264_D_I	1	O95965	ITGBL1	ENSG00000198542			1	#N/A	#N/A
ITIH1	Olink Explore Expansion	Inflammation_II	1	chr3:52821992_D_I	rs398040402	3	52821992	D	I	0.3945	-0.3021	0.0411	2.02e-13	0.00945	52311603	53326078	0.762049	-0.3081	0.0416137	2.51536e-13	-0.340302	0.0331631	5.16256e-24	intron_variant	ENSG00000055957	1	missense_variant	chr3:52821011_A_G	0.788143	P19827	ITIH1	ENSG00000055957	7955-195		0	rs13079063|rs3774354|rs678|rs1042779|rs2286798|rs2284351|rs2284350|rs2300149|rs1076425|rs2535629|rs736408|rs4687552|rs2239550|rs34115864|rs12493107|rs2019065|rs11130319|rs2071506	Ferkingstad_2021_NatGen|Zhang_2022_NatGet_EApop|Zhang_2022_NatGet_AApop|Gudjonsson_2022_NatComm|Pietzner_2021_NatComm|Pietzner_2021_Science|Sun_2018_Nature|Folkersen_2020_NatMetab|Sun_2022_bioRxiv
ITIH3	Olink Explore 1536	Cardiometabolic	1	chr3:52806835_D_I	rs35401426	3	52806835	D	I	0.6084	-0.2966	0.0389	2.29e-14	0.6033	52328784	53343025	0.0300062	-0.299468	0.0392139	4.58885e-14	0.325227	0.0312444	1.21158e-24	upstream_gene_variant	ENSG00000055957	0	intron_variant	chr3:52831701_C_G	0.694249	Q06033	ITIH3	ENSG00000162267	7145-1		0	rs13079063|rs3774354|rs678|rs1042779|rs2286798|rs2284351|rs2284350|rs2300149|rs1076425|rs2535629|rs736408|rs4687552|rs2015971|rs2239550|rs34115864|rs12493107|rs2019065|rs11130319|rs11709284|rs67409736|rs9853056|rs2071506|rs7639267|rs13081028|rs13303|rs4234633	Ferkingstad_2021_NatGen|Zhang_2022_NatGet_EApop|Zhang_2022_NatGet_AApop|Gudjonsson_2022_NatComm|Pietzner_2021_NatComm|Pietzner_2021_Science|Sun_2018_Nature|Folkersen_2020_NatMetab|Sun_2022_bioRxiv
ITIH4	Olink Explore Expansion	Inflammation_II	1	chr3:52870132_A_G	rs1573815	3	52870132	A	G	0.2107	0.2535	0.0458	3.114e-08	0.5354	52346991	53365495	0.0713223	0.255987	0.046442	4.35808e-08	0.221213	0.0381912	8.25275e-09	intron_variant	ENSG00000248592	1	missense_variant	chr3:52852538_G_T	0.994615	Q14624	ITIH4	ENSG00000055955	4811-33		0	rs736408|rs4687552|rs4687657|rs35004449|rs2276815|rs2071040|rs2564947|rs2239547|rs12496077	Ferkingstad_2021_NatGen|Zhang_2022_NatGet_AApop|Zhang_2022_NatGet_EApop|Gudjonsson_2022_NatComm|Pietzner_2021_Science|Pietzner_2021_NatComm|Png_2021_NatComms|Sun_2022_bioRxiv
ITPA	Olink Explore Expansion	Cardiometabolic_II	2	chr20:3184571_C_T	rs11697114	20	3184571	T	C	0.8706	0.4903	0.0576	1.755e-17	0.8206	2689514	3704516	0.231481	0.595593	0.0490939	5.36937e-32	-0.432427	0.0443583	6.90157e-22	intron_variant	ENSG00000198171	0	intron_variant	chr20:3193687_C_T	0.990366	Q9BY32	ITPA	ENSG00000125877	18916-25		0	rs144598771|rs78089909|rs7270101|rs149805325	Ferkingstad_2021_NatGen|Zhang_2022_NatGet_EApop|Zhang_2022_NatGet_AApop|Pietzner_2021_Science
ITPA	Olink Explore Expansion	Cardiometabolic_II	1	chr20:3193842_A_C	rs1127354	20	3193842	A	C	0.0756	-1.3251	0.0661	1.78e-89	0.8562	2689514	3704516	0.650121	-1.43037	0.0633528	4.8029e-94	-1.14249	0.0564639	9.27292e-82	missense_variant	ENSG00000125877	1	missense_variant	chr20:3193842_A_C	1	Q9BY32	ITPA	ENSG00000125877	18916-25		0	rs1127354|rs67002563	Zhang_2022_NatGet_EApop|Ferkingstad_2021_NatGen|Zhang_2022_NatGet_AApop|Pietzner_2021_Science
KAZALD1	Olink Explore 1536	Oncology	1	chr10:102824292_A_G	rs11190812	10	102824292	A	G	0.035	-1.5532	0.1014	5.358e-53	0.844	102321598	103327888	0.999747	-1.74053	0.0999002	1.16698e-60	-1.84519	0.0798911	6.61572e-103	missense_variant	ENSG00000107821	1	missense_variant	chr10:102824292_A_G	1	Q96I82	KAZALD1	ENSG00000107821	7144-234	KAZALD1_CRG	0	rs11190812	Pietzner_2021_NatComm|Sun_2022_bioRxiv
KAZALD1	Olink Explore 1536	Oncology	2	chr10:102824349_C_G	rs807037	10	102824349	C	G	0.6695	0.2291	0.0417	3.792e-08	0.7449	102321598	103327888	0.999994	0.332782	0.0379583	6.30105e-18	0.319067	0.0301742	2.35079e-25	missense_variant	ENSG00000107821	1	missense_variant	chr10:102824349_C_G	1	Q96I82	KAZALD1	ENSG00000107821	7144-234	KAZALD1_CRG	0	rs807037	Sun_2022_bioRxiv
KDR	Olink Explore 1536	Oncology	1	chr4:55972946_A_G	rs34231037	4	55972946	A	G	0.9775	1.1363	0.1337	1.867e-17	0.8462	55444644	56491756	0.991726	1.19984	0.13348	9.7182e-19	-1.3438	0.0900489	2.01258e-47	missense_variant	ENSG00000128052	1	missense_variant	chr4:55972946_A_G	1	P35968	KDR	ENSG00000128052	3651-50	VEGFR_2_ONC2	0	rs34231037	Zhang_2022_NatGet_EApop|Ferkingstad_2021_NatGen|Suhre_2017_NatComm|Pietzner_2021_Science|Gudjonsson_2022_NatComm|Pietzner_2021_NatComm|Sun_2018_Nature|Sun_2022_bioRxiv
KDR	Olink Explore 1536	Oncology	2	chr4:56028335_C_G	rs13134246	4	56028335	C	G	0.6313	0.2195	0.0414	1.172e-07	0.6981	55444644	56491756	0.113542	0.243452	0.0406214	2.73183e-09	-0.12709	0.0334379	0.000149317	intergenic_variant	-	0	#N/A	#N/A	#N/A	P35968	KDR	ENSG00000128052	3651-50	VEGFR_2_ONC2	0	rs12331869|rs34743464|rs35389572	Zhang_2022_NatGet_AApop|Gudjonsson_2022_NatComm|Sun_2022_bioRxiv
KEL	Olink Explore 1536	Neurology	1	chr7:142572463_C_T	rs4987703	7	142572463	T	C	0.0104	-1.3423	0.196	7.455e-12	0.6911	142138201	143159768	0.803818	-1.32185	0.194953	1.89223e-11	-1.40966	0.17676	2.76847e-15	intron_variant	ENSG00000165125	1	missense_variant	chr7:142651354_A_G	0.949767	P23276	KEL	ENSG00000197993	7070-25		0	rs149884636|rs8176059	Ferkingstad_2021_NatGen|Pietzner_2021_Science|Sun_2022_bioRxiv
KEL	Olink Explore 1536	Neurology	2	chr7:142655008_A_G	rs8176058	7	142655008	A	G	0.0379	0.5916	0.1021	6.922e-09	0.5645	142138201	143159768	0.114565	0.593952	0.10127	5.82906e-09	0.619316	0.083675	2.10581e-13	missense_variant	ENSG00000197993	1	missense_variant	chr7:142655008_A_G	1	P23276	KEL	ENSG00000197993	7070-25		0	rs73452596|rs8176058	Zhang_2022_NatGet_AApop|Sun_2022_bioRxiv
KHK	Olink Explore Expansion	Cardiometabolic_II	1	chr2:27315021_A_G	rs6754356	2	27315021	A	G	0.6039	0.3366	0.0399	3.497e-17	0.466	26809615	27823640	0.0352752	0.340072	0.0405479	1.41277e-16	0.289802	0.0330891	4.68435e-18	intron_variant	ENSG00000138030	1	missense_variant	chr2:27315252_A_G	0.981583	P50053	KHK	ENSG00000138030			0	rs2384572	Sun_2022_bioRxiv
KIAA0319	Olink Explore Expansion	Neurology_II	1	chr6:24608559_A_G	rs16889516	6	24608559	A	G	0.8218	-0.4342	0.0493	1.258e-18	0.8605	24044332	25146383	0.272754	-0.435374	0.0500817	1.16383e-17	0.30408	0.0429833	2.18326e-12	intron_variant	ENSG00000137261	0	intron_variant	chr6:24595791_D_I	1	Q5VV43	KIAA0319	ENSG00000137261			1	#N/A	#N/A
KIR2DL3	Olink Explore 1536	Oncology	1	chr19:55283713_A_G	rs199670336	19	55283713	A	G	0.763	-0.5246	0.0509	6.314e-25	0.3201	54749980	55795776	0.612975	-0.538732	0.0517513	2.44317e-24	0.482124	0.0439571	4.2745e-27	intron_variant	ENSG00000125498	0	#N/A	#N/A	#N/A	P43628	KIR2DL3	ENSG00000243772	17153-46	KIR2DL3_NEX	0	rs1951435|rs11667854|rs17207383|rs1743325	Ferkingstad_2021_NatGen|Pietzner_2021_NatComm|Pietzner_2021_Science|Sun_2022_bioRxiv
KIR2DS4	Olink Explore Expansion	Oncology_II	1	chr19:55338699_C_G	rs7255036	19	55338699	C	G	0.2036	1.3073	0.0324	0	0.5897	54844131	55860024	1	1.34845	0.0324244	3.18327e-233	1.28881	0.0255847	0	intron_variant	ENSG00000167633	0	intron_variant	chr19:55347886_A_G	0.889089	P43632	KIR2DS4	ENSG00000221957	17152-10		0	19:55336127_T_A|rs7255036|rs4806569	Pietzner_2021_Science|Sun_2022_bioRxiv
KIR3DL1	Olink Explore 1536	Oncology	2	chr19:55322101_C_G	19:55322101_C_G	19	55322101	C	G	0.8084	1.0202	0.0536	1.189e-80	0.1508	54735969	55878448	1	0.782792	0.044303	3.8987e-62	-0.789325	0.040237	2.09376e-77	intron_variant	ENSG00000189013	1	missense_variant	chr19:55340906_A_G	0.773981	P43629	KIR3DL1	ENSG00000167633	18907-97		0	rs4806594|19:55339455_A_T|rs143159382	Zhang_2022_NatGet_EApop|Pietzner_2021_Science|Sun_2022_bioRxiv
KIR3DL1	Olink Explore 1536	Oncology	4	chr19:55340258_A_G	19:55340258_G_A	19	55340258	A	G	0.7592	-0.7949	0.0463	6.24e-66	0.5918	54735969	55878448	0.997228	-0.525992	0.0393087	4.1434e-38	-0.595618	0.0331641	3.52949e-66	intron_variant	ENSG00000167633	0	intron_variant	chr19:55340154_A_G	1	P43629	KIR3DL1	ENSG00000167633	18907-97		0	19:55340685_A_G	Pietzner_2021_Science
KIR3DL1	Olink Explore 1536	Oncology	5	chr19:55374472_A_C	19:55374472_C_A	19	55374472	A	C	0.252	-0.6638	0.0437	3.889e-52	0.6132	54735969	55878448	0.795934	-0.603504	0.0330434	8.6918e-66	-0.522748	0.0289753	1.02616e-66	intron_variant	ENSG00000240403	0	#N/A	#N/A	#N/A	P43629	KIR3DL1	ENSG00000167633	18907-97		0	rs12980151|rs56162245|19:55376524_C_T|rs3745902	Sun_2018_Nature|Pietzner_2021_Science|Gudjonsson_2022_NatComm|Sun_2022_bioRxiv
KIR3DL1	Olink Explore 1536	Oncology	3	chr19:55382533_C_T	rs115700737	19	55382533	T	C	0.0148	0.8946	0.1652	6.16e-08	0.1964	54735969	55878448	0.961135	0.963954	0.115798	2.33187e-16	0.769636	0.0855762	6.22049e-19	upstream_gene_variant	ENSG00000186431	1	missense_variant	chr19:55331308_A_C	0.855204	P43629	KIR3DL1	ENSG00000167633	18907-97		0	rs1065331	Sun_2022_bioRxiv
KIR3DL1	Olink Explore 1536	Oncology	1	chr19:55391132_D_I	19:55391132_I_D	19	55391132	D	I	0.8235	-0.7517	0.0596	1.694e-36	0.5573	54735969	55878448	0.965075	-0.326307	0.0472353	8.03231e-12	-0.190779	0.0379939	5.67062e-07	intron_variant	ENSG00000186431	0	#N/A	#N/A	#N/A	P43629	KIR3DL1	ENSG00000167633	18907-97		1	#N/A	#N/A
KLB	Olink Explore 1536	Neurology	2	chr4:39428208_D_I	rs67026849	4	39428208	D	I	0.687	-0.4265	0.0421	3.788e-24	0.8149	38908473	39953156	0.0960292	-0.24036	0.0397254	1.93711e-09	-0.177424	0.0331995	1.03081e-07	intron_variant	ENSG00000134962	0	intron_variant	chr4:39427201_C_T	1	Q86Z14	KLB	ENSG00000134962	19557-3	KLB_NEX	0	rs2608818|rs1979283|rs2926042|rs2608817|rs59532474|rs2687978	Zhang_2022_NatGet_EApop|Zhang_2022_NatGet_AApop|Png_2021_NatComms|Pietzner_2021_Science|Pietzner_2021_NatComm|Sun_2022_bioRxiv
KLB	Olink Explore 1536	Neurology	1	chr4:39460490_C_G	rs2276890	4	39460490	C	G	0.6571	0.7091	0.0372	7.256e-81	0.4995	38908473	39953156	0.22224	0.654443	0.0386241	8.57361e-58	-0.680482	0.0318619	7.21383e-90	5_prime_UTR_variant	ENSG00000163682	1	missense_variant	chr4:39450229_A_C	0.999179	Q86Z14	KLB	ENSG00000134962	19557-3	KLB_NEX	0	rs6854452|rs11283308,rs71643295|rs13112140|rs12513342|rs71643295|rs2276890|rs144490438|rs13103023|rs35400735	Ferkingstad_2021_NatGen|Zhang_2022_NatGet_EApop|Png_2021_NatComms|Pietzner_2021_Science|Pietzner_2021_NatComm|Sun_2022_bioRxiv
KLK1	Olink Explore 1536	Oncology	1	chr19:51334115_A_G	rs113865932	19	51334115	A	G	0.0389	-0.6076	0.1018	2.412e-09	0.004468	50822404	51827043	0.179041	-0.614085	0.103289	3.63157e-09	-0.808935	0.0854895	9.61456e-21	intron_variant	ENSG00000174562	1	missense_variant	chr19:51323676_C_T	0.85245	P06870	KLK1	ENSG00000167748			0	rs5514|rs3212808	Zhang_2022_NatGet_EApop|Sun_2022_bioRxiv
KLK10	Olink Explore 1536	Oncology	1	chr19:51507959_D_I	rs35720453	19	51507959	D	I	0.8521	-0.6489	0.058	4.882e-29	0.9456	51015995	52023431	0.99936	-0.407267	0.058626	6.16955e-12	0.258813	0.0453286	1.33259e-08	intron_variant	ENSG00000213022	0	#N/A	#N/A	#N/A	O43240	KLK10	ENSG00000129451	6227-1	KLK10_MET	0	rs7255834	Ferkingstad_2021_NatGen|Zhang_2022_NatGet_EApop|Pietzner_2021_Science|Gilly_2020_NatComm
KLK10	Olink Explore 1536	Oncology	3	chr19:51522756_A_G	rs77303625	19	51522756	A	G	0.2156	0.0078	0.049	0.8734	0.3935	51015995	52023431	0.317542	-0.349982	0.0490186	1.63335e-12	-0.501168	0.0381001	1.04118e-37	intron_variant	ENSG00000129451	0	5_prime_UTR_variant	chr19:51523277_A_G	0.666835	O43240	KLK10	ENSG00000129451	6227-1	KLK10_MET	0	rs7248342|rs56035820|rs77303625|rs10425377|rs7259651|rs3760737|rs62115757|rs80131228	Zhang_2022_NatGet_EApop|Zhang_2022_NatGet_AApop|Ferkingstad_2021_NatGen|Gudjonsson_2022_NatComm|Folkersen_2017_PlosGen|Sun_2022_bioRxiv
KLK10	Olink Explore 1536	Oncology	2	chr19:51523203_C_T	rs2569454	19	51523203	T	C	0.4438	-0.5452	0.0377	1.915e-47	0.3091	51015995	52023431	0.847148	-0.57787	0.043656	2.19381e-37	0.852767	0.0340241	2.86971e-118	5_prime_UTR_variant	ENSG00000129451	1	missense_variant	chr19:51520487_A_C	0.738815	O43240	KLK10	ENSG00000129451	6227-1	KLK10_MET	0	rs2739427|rs2569454|rs3760738	Zhang_2022_NatGet_AApop|Ferkingstad_2021_NatGen|Zhang_2022_NatGet_EApop|Pietzner_2021_Science|Gudjonsson_2022_NatComm|Pietzner_2021_NatComm|Gilly_2020_NatComm|Sun_2022_bioRxiv
KLK11	Olink Explore 1536	Oncology	1	chr19:51527970_C_T	rs117268623	19	51527970	T	C	0.0217	-0.8569	0.1393	7.687e-10	0.007874	51025472	52031295	0.763197	-0.852177	0.141498	2.2915e-09	-1.18927	0.108779	6.14443e-27	missense_variant	ENSG00000167757	1	missense_variant	chr19:51527970_C_T	1	Q9UBX7	KLK11	ENSG00000167757	2831-29	hK11_ONC2	0	rs11084044|rs77397448|rs117268623	Ferkingstad_2021_NatGen|Zhang_2022_NatGet_EApop|Pietzner_2021_NatComm|Folkersen_2020_NatMetab|Sun_2022_bioRxiv
KLK12	Olink Explore 1536	Oncology	1	chr19:51535130_A_G	rs3745540	19	51535130	A	G	0.4079	1.1412	0.0241	0	0.3627	51032348	52038486	1	1.16463	0.0239942	2.72418e-283	-1.1738	0.0201936	0	splice_donor_variant	ENSG00000186474	1	splice_donor_variant	chr19:51535130_A_G	1	Q9UKR0	KLK12	ENSG00000186474	3199-54	KLK12_CRG	0	rs3745540|rs10635364	Katz_2021_Circulation|Ferkingstad_2021_NatGen|Sun_2018_Nature|Pietzner_2021_NatComm|Pietzner_2021_Science
[truncated: 685 more rows]

## Sheet: ST4_header
Supplementary Table 4. Variance explained by all cis-pQTLs for each protein with at least one cis-pQTL.
Header	Description
Target	Name of the protein target
UniProt.ID	Uniprot ID for the protein target
#cis-pQTLs	Number of cis-pQTLs
Evar.all.cis-pQTLs	Explained variance by all cis-pQTLs

## Sheet: ST4
Supplementary Table 4. Variance explained by all cis-pQTLs for each protein with at least one cis-pQTL identified in this study.
Target	UniProt.ID	#cis-pQTLs	Evar.all.cis-pQTLs
A1BG	P04217	1	11.27%
[truncated: 913 more rows]

## Sheet: ST5_header
Supplementary Table 5. Results from colocalization analysis with gene expression trait loci (eQTLs) from the GTEx version 8 release at the protein encoding loci (±500kb).
[truncated: 6 more rows]

[truncated: 9 more sheets: ST5, ST6_header, ST6, ST7_header, ST7, ST8_header, ST8, ST9_header, ST9]
